# Supplementary material for: Characterization of Wingbeat Frequency of Different Taxa of Migratory Insects in Northeast Asia
Source: Insects. 2022 Jun 3;13(6):520. doi: 10.3390/insects13060520 (PMC9224674; doi:10.3390/insects13060520)
Supplement: Supplementary file 1 [file insects-13-00520-s001.zip]

Archive with 3 entries (3 files):
- Supplementary materials/Supplemental Figures.pdf
- Supplementary materials/Table S1-experimental data.xlsx
- Supplementary materials/Video S1-Measuring wingbeat frequency of insect by a stroboscope.mp4
