# Supplementary material for: Characterization of Wingbeat Frequency of Different Taxa of Migratory Insects in Northeast Asia
Source: Insects. 2022 Jun 3;13(6):520. doi: 10.3390/insects13060520 (PMC9224674; doi:10.3390/insects13060520)
Supplement: Supplementary file 1 [file insects-13-00520-s001.zip › Supplementary materials/Table S1-experimental data.xlsx]

## Sheet: Sheet1
Experimental data
no.	Order	Family	Species	WBF(Wingbeat frequency)	BM(Body mass)	TM(Thoracic mass)	AM(Abdominal mass)	BL(body length)	BW(Body width)	FWL(Forewing length)	FWW(Forewing width)	HWL(Hindwing length)	HWW(Hindwing width)	FWA(Forewing area)	HWA(Hindwing area)	TWA (Total wing area)	TWA/TM	BM/TWA	BM1/2/TWA	BM1/2/FWA	BM1/2/HWA	BM1/2/（FWL*FWW）	BM1/2/（HWL*HWW)
1	Lepidoptera	Noctuidae	Mythimna separata	39.1833	222.5	58.7	122.5	18.38	5.59	21.13	8.395	14.95	10.24	239.898	227.096	466.994	7.9556	0.476452	0.0319414	0.0621782	0.0656834	0.0840901	0.097437
2	Lepidoptera	Noctuidae	Mythimna separata	47.4233	224	58.5	135	19.57	5.65	20.64	8.16	15.14	10.8	213.073	207.143	420.216	7.18318	0.533059	0.0356165	0.0702418	0.0722526	0.0888637	0.0915323
3	Lepidoptera	Noctuidae	Mythimna separata	42.8033	216.2	55	133.9	19.21	5.67	19.92	7.96	15.27	10.5	211.621	199.907	411.528	7.48233	0.525359	0.0357296	0.0694815	0.0735529	0.0927311	0.0917064
4	Lepidoptera	Noctuidae	Mythimna separata	44.2467	196	48.8	119.2	18.92	6.01	18.99	7.59	13.93	10.015	184.105	174.65	358.755	7.35154	0.546334	0.0390238	0.0760436	0.0801603	0.0971318	0.100352
5	Lepidoptera	Noctuidae	Mythimna separata	46.74	238.4	63.5	139.5	19.41	5.74	19.89	8.15	15.32	10.93	245.002	256.07	501.072	7.8909	0.47578	0.0308143	0.0630207	0.0602968	0.0952491	0.0922092
6	Lepidoptera	Noctuidae	Mythimna separata	47.2767	262.2	52.5	175	19.93	6.03	20.55	8.04	15.6	10.78	241.322	245.875	487.197	9.27994	0.538181	0.0332362	0.0670995	0.065857	0.0980051	0.0962882
7	Lepidoptera	Noctuidae	Mythimna separata	37.7133	183.1	61.6	92	20.5	6.08	20.16	8.56	15.6	11.08	236.887	235.234	472.121	7.6643	0.387824	0.028661	0.0571219	0.0575233	0.0784115	0.0782852
8	Lepidoptera	Noctuidae	Mythimna separata	40.4067	201.8	50.6	126.3	19.78	5.32	19.06	7.745	14.87	10.555	183.174	184.595	367.769	7.26816	0.548714	0.0386265	0.0775527	0.0769557	0.0962313	0.0905089
9	Lepidoptera	Noctuidae	Mythimna separata	44.3333	178.8	59.3	91.1	19.26	5.45	18.94	8.44	15.535	10.4	276.193	203.767	479.96	8.09376	0.372531	0.0278598	0.048414	0.0656221	0.0836491	0.0827636
10	Lepidoptera	Noctuidae	Mythimna separata	47.91	252.2	71.6	154	20.3	6.03	20.06	8.36	15.29	10.77	278.959	240.004	518.963	7.24809	0.485969	0.030601	0.0569288	0.0661689	0.0946968	0.0964383
11	Lepidoptera	Noctuidae	Mythimna separata	47.2267	258.7	58.5	176	19.13	5.48	19.08	7.885	14.97	9.65	238.234	234.688	472.922	8.08414	0.547025	0.0340102	0.0675141	0.0685342	0.10691	0.111339
12	Lepidoptera	Noctuidae	Mythimna separata	45.7133	249.2	58.4	163.6	19.68	5.71	20.36	8.54	15.92	10.93	280.886	231.208	512.094	8.76873	0.486629	0.0308265	0.056201	0.0682765	0.0907901	0.0907216
13	Lepidoptera	Noctuidae	Mythimna separata	44.03	224.4	55.6	141.1	21.61	6.32	19.915	8.35	14.495	9.76	258.637	223.51	482.147	8.67171	0.465418	0.0310693	0.057919	0.0670216	0.0900834	0.105887
14	Lepidoptera	Noctuidae	Mythimna separata	44.1575	255.5	54.3	175.9	21.64	6.37	20.4	8.06	15.64	9.84	260.352	229.708	490.06	9.02505	0.521365	0.0326172	0.0613952	0.0695856	0.0972143	0.103864
15	Lepidoptera	Noctuidae	Mythimna separata	38.5425	177	49.9	96.6	19.59	6.12	18.54	7.92	13.97	10.47	230.662	186.647	417.309	8.36291	0.424146	0.0318808	0.0576781	0.0712797	0.0906049	0.0909586
16	Lepidoptera	Noctuidae	Mythimna separata	44.0525	167.9	54	83.6	19.99	6.01	19.595	7.96	14.57	9.99	245.687	228.048	473.735	8.77287	0.354418	0.027352	0.0527404	0.0568197	0.0830744	0.0890226
17	Lepidoptera	Noctuidae	Mythimna separata	41.4825	320.7	56.6	228.5	20.58	6.88	20.695	8.3	14.62	10.47	278.383	259.278	537.661	9.49931	0.596472	0.0333074	0.064329	0.0690691	0.104257	0.116992
18	Lepidoptera	Noctuidae	Mythimna separata	42.6525	180.3	50.1	98.3	20.66	5.47	17.63	7.92	13.79	9.78	214.71	180.408	395.118	7.88659	0.456319	0.0339837	0.0625382	0.074429	0.0961657	0.0995623
19	Lepidoptera	Noctuidae	Mythimna separata	42.2533	223.9	62.2	131.6	21.18	6.69	19.34	8.015	14.74	10.28	244.481	246.415	490.896	7.89222	0.456105	0.0304816	0.0612043	0.0607239	0.0965311	0.0987499
20	Lepidoptera	Noctuidae	Mythimna separata	46.7125	189.3	48.3	115.2	20.38	6.32	19.71	8.07	14.42	10.11	254.064	218.043	472.107	9.77447	0.400968	0.029143	0.0541542	0.0631006	0.0864998	0.0943754
21	Lepidoptera	Noctuidae	Mythimna separata	41.0675	219.2	52.1	139.8	20.59	7.11	20.3	8.07	14.74	10.13	252.151	210.63	462.781	8.88255	0.473658	0.0319922	0.0587164	0.0702911	0.0903755	0.0991547
22	Lepidoptera	Noctuidae	Mythimna separata	46.335	293.8	74.5	177.5	20.61	6.3	20.61	8.14	14.9	10.68	260.376	246.826	507.202	6.80808	0.579256	0.0337944	0.0658302	0.069444	0.10217	0.107713
23	Lepidoptera	Noctuidae	Agrotis ipsilon	36.9233	208.7	68.2	99.9	23.48	6.21	21.19	8.27	18.99	10.37	245.968	237.911	483.879	7.095	0.431306	0.0298555	0.0587331	0.0607221	0.0824375	0.0733597
24	Lepidoptera	Noctuidae	Agrotis ipsilon	38.7067	196.1	80.2	73.8	23.48	6.55	21.23	8.335	18.505	11.095	231.074	231.513	462.587	5.76792	0.42392	0.0302723	0.0606021	0.0604872	0.0791377	0.068206
25	Lepidoptera	Noctuidae	Agrotis ipsilon	38.1867	233.5	89.4	96.5	25.31	6.15	23.68	9.43	17.64	12.275	259.415	290.152	549.567	6.14728	0.42488	0.027805	0.0589045	0.0526645	0.0684306	0.0705705
26	Lepidoptera	Noctuidae	Agrotis ipsilon	40.6033	227	76.3	109.4	22.67	6.94	20.89	8.45	16.13	10.29	233.472	233.825	467.297	6.12447	0.485772	0.0322418	0.0645324	0.064435	0.0853528	0.0907744
27	Lepidoptera	Noctuidae	Agrotis ipsilon	37.0467	198.8	73.5	79.1	23.33	6.12	21.17	8.795	16.73	11.705	216.851	222.099	438.95	5.97211	0.452899	0.0321213	0.06502	0.0634836	0.0757271	0.0720014
28	Lepidoptera	Noctuidae	Agrotis ipsilon	42.4167	176.3	71.3	66.5	23.64	6.28	21.89	8.26	16.1	10.69	261.807	254.878	516.685	7.24663	0.341214	0.0256981	0.050716	0.0520947	0.0734345	0.0771476
29	Lepidoptera	Noctuidae	Agrotis ipsilon	43.0233	186.3	71.3	74.5	23.56	6.16	18.72	8.14	16.68	11.23	221.302	248.309	469.611	6.58641	0.396711	0.0290649	0.0616767	0.0549685	0.0895728	0.072867
30	Lepidoptera	Noctuidae	Agrotis ipsilon	39.7333	202.8	73.4	89.8	22.81	6.96	22.46	7.995	14.615	11.19	243.1	267.65	510.75	6.95845	0.397063	0.0278821	0.05858	0.0532067	0.0793059	0.0870773
31	Lepidoptera	Noctuidae	Agrotis ipsilon	41.29	158.3	63.5	63.7	21.13	6.38	21.17	8.185	16.485	10.54	229.37	236.73	466.1	7.34016	0.339627	0.0269936	0.0548534	0.053148	0.0726107	0.0724121
32	Lepidoptera	Noctuidae	Agrotis ipsilon	39.8233	173.9	71	69.2	23.04	5.86	23.205	8.37	17.735	11.75	256.77	280.2	536.97	7.56296	0.323854	0.0245584	0.0513577	0.0470632	0.0678958	0.0632821
33	Lepidoptera	Noctuidae	Agrotis ipsilon	34.9767	190	73	84.3	24.12	6.4	23.91	8.785	18.285	12.46	277.23	305.49	582.72	7.98247	0.326057	0.0236547	0.0497206	0.0451211	0.0656229	0.0605012
34	Lepidoptera	Noctuidae	Agrotis ipsilon	41.54	180	70.4	77.9	22.86	6.69	22.015	8.585	16.66	10.645	243.16	241.03	484.19	6.8777	0.371755	0.027709	0.0551752	0.0556628	0.0709867	0.0756512
35	Lepidoptera	Noctuidae	Agrotis ipsilon	36.8033	171.4	72.7	64.8	21.55	6.77	23.155	9.17	17.76	11.885	281.61	295.28	576.89	7.93521	0.29711	0.0226941	0.0464898	0.0443375	0.0616583	0.0620245
36	Lepidoptera	Noctuidae	Agrotis ipsilon	39.36	177.3	74.7	69.8	22.25	6.78	22.46	8.465	17.68	11.17	257.25	261.68	518.93	6.94685	0.341665	0.0256593	0.0517606	0.0508843	0.0700354	0.0674247
37	Lepidoptera	Noctuidae	Agrotis ipsilon	43.08	181.5	72.9	75.1	20.43	6.09	22.035	8.165	17.275	11.2	244.26	264.15	508.41	6.97407	0.356995	0.0264987	0.0551551	0.0510021	0.0748806	0.0696309
38	Lepidoptera	Noctuidae	Agrotis ipsilon	36.5333	210.8	70.4	66.3	23.76	6.78	20.6831	8.23038	15.4954	10.8255	245.18	253.37	498.55	7.08168	0.422826	0.0291224	0.0592175	0.0573034	0.0852905	0.0865531
39	Lepidoptera	Noctuidae	Agrotis ipsilon	41.8633	191.5	77.4	92.7	22.22	6.61	21.1148	7.85205	16.7045	10.8941	234.12	249.44	483.56	6.24755	0.396021	0.0286177	0.0591079	0.0554777	0.0834668	0.076043
40	Lepidoptera	Noctuidae	Agrotis ipsilon	36.45	230.3	88	112.8	23.14	6.73	20.1222	8.22311	15.0266	11.546	248.98	263.3	512.28	5.82136	0.449559	0.0296237	0.0609512	0.0576363	0.0917142	0.0874688
41	Lepidoptera	Noctuidae	Agrotis ipsilon	40.4433	208.7	65.9	113.1	20.94	6.52	21.4419	8.11514	15.8968	10.7801	241.545	254.006	495.551	7.51975	0.421147	0.0291523	0.0598085	0.0568744	0.0830237	0.0843002
42	Lepidoptera	Noctuidae	Agrotis ipsilon	34.95	224.6	85.6	106.7	22.12	6.5	21.4091	8.59538	16.5096	12.033	264.243	308.946	573.189	6.69613	0.391843	0.0261461	0.0567154	0.0485091	0.0814405	0.0754392
43	Lepidoptera	Noctuidae	Agrotis ipsilon	36.1067	249.4	86.7	137.6	23.44	7.02	22.3985	8.58154	17.1549	11.7715	266.306	290.525	556.831	6.4225	0.447892	0.0283612	0.0593017	0.0543582	0.0821608	0.0782034
44	Lepidoptera	Noctuidae	Agrotis ipsilon	39.6333	232.5	77.9	123.2	21.08	5.73	21.7144	8.18152	16.6827	11.6198	257.7	283.003	540.702	6.94098	0.429996	0.0282003	0.0591695	0.0538791	0.085828	0.0786588
45	Lepidoptera	Noctuidae	Agrotis ipsilon	39.22	207.4	69.3	110.8	21.55	6.74	20.5798	8.19387	16.1922	11.245	236.512	263.756	500.268	7.21887	0.414578	0.0287874	0.0608907	0.0546012	0.0854031	0.0790935
46	Lepidoptera	Noctuidae	Agrotis ipsilon	41.3633	134.1	72.3	36.8	21.58	5.98	20.1353	7.80612	15.0544	10.1973	217.991	218.194	436.185	6.03299	0.307438	0.0265487	0.0531222	0.0530727	0.0736751	0.0754335
47	Lepidoptera	Noctuidae	Agrotis ipsilon	41.8433	133.6	67.4	45.1	22.58	6.99	19.7177	7.76919	14.7957	10.5639	215.304	233.088	448.392	6.6527	0.297954	0.0257778	0.0536849	0.0495887	0.075452	0.073951
48	Lepidoptera	Noctuidae	Agrotis ipsilon	40.6933	190.2	74.2	87.8	22.07	5.66	20.4579	8.26516	16.0804	10.2467	236.212	235.358	471.57	6.35539	0.403334	0.0292455	0.0583853	0.0585972	0.0815629	0.0836998
49	Lepidoptera	Noctuidae	Agrotis ipsilon	34.8267	121.8	59.9	40.6	21.39	5.91	20.1881	7.75867	14.6475	10.4232	216.384	236.239	452.623	7.55631	0.269098	0.024383	0.0510032	0.0467167	0.0704597	0.0722866
50	Lepidoptera	Noctuidae	Agrotis ipsilon	30.7367	114.3	60.7	32.8	22.13	5.83	19.6981	7.80446	14.253	9.99116	228.167	222.957	451.124	7.43203	0.253367	0.0236988	0.0468565	0.0479515	0.0695434	0.0750761
51	Lepidoptera	Noctuidae	Agrotis ipsilon	40.47	118.7	62.1	28.8	22.72	6.01	20.4511	7.99169	15.1835	10.868	226.967	243.635	470.602	7.57814	0.25223	0.0231511	0.0480024	0.0447183	0.0666608	0.0660245
52	Lepidoptera	Noctuidae	Agrotis ipsilon	35.4467	124.1	61.6	39.6	22.98	6.23	19.3023	7.39966	14.1647	10.271	209.648	219.893	429.541	6.97307	0.288913	0.0259347	0.0531368	0.0506611	0.0779947	0.0765715
53	Lepidoptera	Noctuidae	Agrotis ipsilon	38.4033	181.1	72.2	81.7	22.81	6.24	20.0161	8.41989	15.3296	10.7891	237.188	239.174	476.362	6.59782	0.380173	0.0282502	0.0567369	0.0562659	0.0798497	0.0813655
54	Lepidoptera	Noctuidae	Agrotis segetum	44.16	247.5	50	174.3	18.13	6.06	18.97	8.285	15.11	10.415	196.47	192.38	388.85	7.777	0.636492	0.0404581	0.080074	0.0817763	0.100099	0.0999687
55	Lepidoptera	Noctuidae	Agrotis segetum	45.41	142.4	34.8	90	16.54	5.43	17.445	6.655	13.45	8.94	157.23	151.64	308.87	8.87557	0.461035	0.0386349	0.0758961	0.0786939	0.102786	0.0992419
56	Lepidoptera	Noctuidae	Agrotis segetum	42.57	178.7	51.8	96.5	19.35	5.72	20.33	8.45	15.265	10.105	225.47	197.53	423	8.16602	0.422459	0.0316025	0.0592889	0.0676751	0.0778159	0.0866621
57	Lepidoptera	Noctuidae	Agrotis segetum	48.72	155.3	51	76.2	17.79	6.27	19.455	8.01	14.495	9.51	222.48	184.55	407.03	7.98098	0.381544	0.0306168	0.0560138	0.0675261	0.0799691	0.0904039
58	Lepidoptera	Noctuidae	Agrotis segetum	38.05	206	51.8	115.1	20.35	6.45	18.66	7.77	14.445	10.08	201.54	197.35	398.89	7.70058	0.516433	0.0359816	0.0712151	0.0727271	0.0989922	0.0985724
59	Lepidoptera	Noctuidae	Agrotis segetum	41.84	127.2	42.4	63.3	16.22	5.65	18.45	8.165	14.755	9.755	198.31	191.38	389.69	9.1908	0.326413	0.0289417	0.0568721	0.0589314	0.0748671	0.0783569
60	Lepidoptera	Noctuidae	Agrotis segetum	42.4367	151.5	45.8	82.8	19.46	6.24	18.34	7.515	13.7	9.38	191.77	173.31	365.08	7.97118	0.414978	0.0337146	0.0641838	0.0710203	0.0893055	0.0957818
61	Lepidoptera	Noctuidae	Agrotis segetum	40.8267	239.1	57.6	149.1	21.27	6.36	20.61	8.57	15.65	10.495	234.5	204.84	439.34	7.62743	0.544225	0.0351957	0.0659397	0.0754875	0.0875449	0.0941441
62	Lepidoptera	Noctuidae	Agrotis segetum	38.5967	203.2	51.9	125.7	20.25	6.06	19.705	8.535	15.565	9.39	215.94	190.47	406.41	7.83064	0.499988	0.035075	0.0660129	0.0748403	0.0847582	0.097532
63	Lepidoptera	Noctuidae	Agrotis segetum	36.65	185.8	42.4	116.2	21.27	6.27	18.775	7.415	14.205	9.57	201.75	174.42	376.17	8.87193	0.493926	0.0362359	0.0675631	0.0781496	0.0979111	0.10027
64	Lepidoptera	Noctuidae	Agrotis segetum	46.02	201.7	47.8	126.2	19.94	5.72	19.49	7.915	14.485	9.04	215	205.48	420.48	8.79665	0.47969	0.033776	0.0660563	0.0691168	0.0920641	0.108459
65	Lepidoptera	Noctuidae	Agrotis segetum	43.76	203.3	54.7	116.7	20.87	6.34	19.48	7.615	15.29	9.255	207.03	188.14	395.17	7.22431	0.514462	0.0360815	0.0688708	0.0757857	0.0961191	0.100759
66	Lepidoptera	Noctuidae	Agrotis segetum	39.9333	157.7	40.1	95	18.37	5.47	17.665	7.09	13.19	8.825	174.23	169.78	344.01	8.5788	0.458417	0.0365044	0.0720764	0.0739655	0.100267	0.107884
67	Lepidoptera	Noctuidae	Agrotis segetum	41.9567	128.8	38.7	70.2	19.48	5.72	18.68	7.715	14.405	8.68	193.7	162.75	356.45	9.21059	0.361341	0.031839	0.0585906	0.0697328	0.078749	0.0907664
68	Lepidoptera	Noctuidae	Agrotis segetum	40.1567	177.9	61.6	82.5	22.36	7.31	22.08	9.5	16.83	10.68	269.05	250.74	519.79	8.43815	0.342254	0.0256602	0.0495741	0.0531942	0.0635866	0.0742049
69	Lepidoptera	Noctuidae	Agrotis segetum	38.7767	169	39.7	110.9	21.4	5.13	17.945	7.78	14.235	9.365	192.57	172.75	365.32	9.20202	0.462608	0.0355852	0.0675079	0.0752533	0.0931151	0.0975165
70	Lepidoptera	Noctuidae	Agrotis segetum	38.54	213.7	66.4	112	22.19	5.88	21.615	8.66	17.86	11.67	267.47	252.43	519.9	7.82982	0.411041	0.0281179	0.0546547	0.057911	0.0780961	0.0701374
71	Lepidoptera	Noctuidae	Agrotis segetum	35.38	217.9	61.9	124	21.68	7.16	20.865	8.45	16.825	10.9	244.66	227.59	472.25	7.62924	0.461408	0.0312577	0.0603345	0.0648598	0.0837247	0.0804909
72	Lepidoptera	Noctuidae	Agrotis segetum	41.0733	298.7	63.2	199.9	22.05	6.65	20.445	8.41	16.175	10.515	233.12	221.28	454.4	7.18987	0.65735	0.0380346	0.0741375	0.0781044	0.100516	0.101616
73	Lepidoptera	Noctuidae	Agrotis segetum	33.95	168.3	62.2	80.8	20.4	6.65	21.695	9.53	17.085	10.27	274.07	246.9	520.97	8.37572	0.323051	0.0249017	0.0473348	0.0525437	0.0627465	0.0739361
74	Lepidoptera	Noctuidae	Agrotis segetum	41.5167	195.2	56.6	111.4	20.8	6.49	20.235	9.27	16.165	10.565	221.26	219.76	441.02	7.79187	0.44261	0.0316797	0.0631447	0.0635757	0.074483	0.0818078
75	Lepidoptera	Noctuidae	Agrotis segetum	35.48	159.5	45.3	79.7	18.91	5.71	20.235	8.43	15.82	10.375	228.29	217.72	446.01	9.8457	0.357615	0.0283163	0.0553214	0.0580072	0.0740371	0.0769459
76	Lepidoptera	Noctuidae	Agrotis segetum	43.41	183.4	57.5	98.7	20.33	6.42	21.54	8.46	16.045	9.825	244.83	224.67	469.5	8.16522	0.390628	0.0288446	0.055314	0.0602774	0.0743162	0.0859068
77	Lepidoptera	Noctuidae	Agrotis segetum	42.52	187.1	54.8	107.5	19.98	6.65	21.315	8.885	15.67	9.79	241.14	209.72	450.86	8.22737	0.414985	0.0303386	0.0567241	0.0652224	0.0722261	0.0891631
78	Lepidoptera	Noctuidae	Agrotis segetum	42.5467	156.3	53.5	70.8	20	6.61	19.98	7.935	15.7	10.445	215.46	214.16	429.62	8.03028	0.36381	0.0291001	0.0580247	0.0583769	0.0788564	0.076238
79	Lepidoptera	Noctuidae	Agrotis segetum	43.0733	196.7	64.5	99	20.27	6.43	21.29	8.965	16.89	11.125	245.99	261.74	507.73	7.87178	0.387411	0.0276229	0.0570144	0.0535836	0.0734812	0.0746402
80	Lepidoptera	Noctuidae	Agrotis segetum	43.41	192.2	66.6	90.4	20.47	6.41	21.83	8.665	16.3	10.13	267.3	239.81	507.11	7.61426	0.37901	0.0273385	0.0518654	0.0578109	0.0732916	0.0839614
81	Lepidoptera	Noctuidae	Agrotis segetum	44.43	157.4	51.9	82.2	19.2	6.2	20.54	8.275	15.92	10.02	230.11	229.95	460.06	8.86435	0.342129	0.0272702	0.0545214	0.0545593	0.0738132	0.0786487
82	Lepidoptera	Noctuidae	Agrotis segetum	42.5167	159.1	43.6	92.8	20.92	5.85	19.81	8.26	14.925	9.205	224.59	185.1	409.69	9.39656	0.388342	0.0307879	0.0561623	0.0681442	0.0770851	0.0918115
83	Lepidoptera	Noctuidae	Agrotis segetum	39.6733	161.8	53.9	84	19.84	6.37	19.375	8.045	15.92	10.47	220.12	223.18	443.3	8.22449	0.36499	0.028694	0.0577869	0.0569946	0.0816059	0.0763132
84	Lepidoptera	Noctuidae	Argyrogramma agnata	53.81	108.7	37.1	59.5	15.69	4.93	17.75	7.175	13.21	8.565	166.01	156.4	322.41	8.6903	0.337148	0.0323375	0.062803	0.066662	0.0818643	0.0921477
85	Lepidoptera	Noctuidae	Argyrogramma agnata	58.27	87.4	31.5	45.7	16.51	5.03	17.4	7.34	12.91	8.82	169.48	155.07	324.55	10.3032	0.269296	0.0288054	0.0551617	0.0602876	0.0731999	0.0821034
86	Lepidoptera	Noctuidae	Argyrogramma agnata	60.8267	112.4	31.5	71.5	17.09	4.78	17.19	6.69	13.1	8.65	151.04	146.4	297.44	9.44254	0.377891	0.0356438	0.0701926	0.0724173	0.0921894	0.0935612
87	Lepidoptera	Noctuidae	Argyrogramma agnata	52.5033	78.8	28	42.4	16	4.55	16.865	7.135	12.94	9.055	163.68	163.6	327.28	11.6886	0.240772	0.0271234	0.0542335	0.05426	0.0737705	0.0757601
88	Lepidoptera	Noctuidae	Argyrogramma agnata	58.52	97.2	36	59	17.2	5.13	16.235	6.59	12.47	7.93	145.9	136.33	282.23	7.83972	0.3444	0.0349325	0.0675737	0.0723172	0.09215	0.0996996
89	Lepidoptera	Noctuidae	Argyrogramma agnata	54.2933	84.4	35.8	76.1	17.32	5.07	17.09	7.465	12.785	8.69	170.25	153.59	323.84	9.04581	0.260623	0.0283688	0.0539615	0.0598147	0.0720111	0.0826896
90	Lepidoptera	Noctuidae	Argyrogramma agnata	51.3067	99.4	33.6	71.9	18.5	5.01	16.965	7.205	13.125	8.84	155.77	151.51	307.28	9.14524	0.323483	0.0324458	0.0640043	0.0658039	0.0815653	0.0859294
91	Lepidoptera	Noctuidae	Argyrogramma agnata	58.6933	119.1	30.3	75.4	17.31	5.12	16.425	6.855	12.385	8.36	141.66	143.14	284.8	9.39934	0.418188	0.0383192	0.0770386	0.0762421	0.0969266	0.105403
92	Lepidoptera	Noctuidae	Argyrogramma agnata	60.6	90.5	27.6	55.6	16.32	4.57	15.075	6.785	11.125	8.185	134.62	121.54	256.16	9.28116	0.353295	0.0371375	0.0706667	0.0782718	0.0930073	0.104473
93	Lepidoptera	Noctuidae	Argyrogramma agnata	48.8667	69.6	22.6	41.9	16.14	4.86	15.465	6.38	11.565	8.165	130.55	130.96	261.51	11.5712	0.266147	0.0319019	0.063904	0.0637039	0.084554	0.0883492
94	Lepidoptera	Noctuidae	Argyrogramma agnata	44.88	77.6	25	35	15.34	4.51	18.06	7.315	13.69	9.025	175.44	169	344.44	13.7776	0.225293	0.0255751	0.0502114	0.0521248	0.0666805	0.0712985
95	Lepidoptera	Noctuidae	Argyrogramma agnata	44.2533	105.7	38.4	45.1	17.18	5.18	15.685	6.93	12.5	7.955	144.88	137.76	282.64	7.36042	0.373974	0.0363751	0.0709625	0.0746302	0.0945844	0.103392
96	Lepidoptera	Noctuidae	Argyrogramma agnata	56.6733	92.8	27.3	51.5	16.5	5.22	15.76	6.73	12.425	8.145	143.35	135.75	279.1	10.2234	0.332497	0.0345155	0.0672011	0.0709634	0.0908244	0.0951889
97	Lepidoptera	Noctuidae	Argyrogramma agnata	42.4233	93.8	26.3	51.2	16.4	5.3	15.7	7.065	11.985	8.71	152.03	144.61	296.64	11.2791	0.316208	0.0326491	0.0637048	0.0669735	0.0873151	0.092778
98	Lepidoptera	Noctuidae	Argyrogramma agnata	58.27	119.8	30.4	64.5	17.5	5.06	16.465	7.18	12.96	8.25	155.26	144.96	300.22	9.87566	0.399041	0.0364577	0.0704967	0.0755058	0.0925853	0.102369
99	Lepidoptera	Noctuidae	Argyrogramma agnata	44.64	68.5	33.7	22.3	17.49	4.71	14.1486	8.20921	11.7816	8.3878	167.537	156.98	324.517	9.62957	0.211083	0.025504	0.049401	0.0527231	0.0712576	0.0837517
100	Lepidoptera	Noctuidae	Argyrogramma agnata	63.2067	66.9	33.9	21.9	17.19	4.91	12.9635	7.47149	10.8597	8.18466	143.341	136.053	279.394	8.24172	0.239447	0.0292749	0.0570614	0.0601179	0.0844468	0.0920222
101	Lepidoptera	Noctuidae	Argyrogramma agnata	58.3033	71.8	27.9	32.7	16.27	4.98	13.6538	7.24763	11.616	8.13605	131.311	128.556	259.867	9.31422	0.276295	0.032607	0.06453	0.0659128	0.0856275	0.0896587
102	Lepidoptera	Noctuidae	Argyrogramma agnata	51.0033	89.1	38.2	38	10.69	5.05	14.3592	8.03341	12.0201	8.75647	155.361	148.296	303.657	7.94915	0.293423	0.0310853	0.0607571	0.0636515	0.0818293	0.0896816
103	Lepidoptera	Noctuidae	Argyrogramma agnata	46.8067	74.2	35.3	28.9	17.61	4.59	14.1969	7.7361	11.8781	8.29843	162.696	153.066	315.762	8.9451	0.234987	0.0272799	0.052945	0.0562761	0.0784308	0.0873895
104	Lepidoptera	Noctuidae	Argyrogramma agnata	49.6533	77.4	35.2	29.1	17.52	5.03	14.0169	8.06284	11.3752	8.70416	165.147	157.889	323.036	9.17716	0.239602	0.0272345	0.0532722	0.0557208	0.0778448	0.0888551
105	Lepidoptera	Noctuidae	Argyrogramma agnata	47.5533	70.3	28.4	30.9	16.41	4.56	12.6242	7.59192	11.2187	8.4227	133.623	137.067	270.69	9.53135	0.259706	0.0309746	0.0627475	0.0611707	0.0874825	0.0887329
106	Lepidoptera	Noctuidae	Argyrogramma agnata	46.18	60.6	27.1	23.9	15.42	4.35	12.406	6.84757	10.7863	7.07332	119.176	128.752	247.928	9.14863	0.244426	0.0313986	0.0653203	0.060462	0.0916366	0.102033
107	Lepidoptera	Noctuidae	Argyrogramma agnata	59.5033	70.9	32.8	27.9	16.43	5.06	13.3628	7.49461	11.3109	8.31804	142.215	124.547	266.762	8.133	0.26578	0.0315645	0.0592075	0.0676067	0.0840765	0.089496
108	Lepidoptera	Noctuidae	Argyrogramma agnata	51.2333	81.4	39.2	31.1	17.71	4.85	13.6235	8.01984	11.5505	8.82647	150.473	144.903	295.376	7.5351	0.275581	0.0305448	0.0599588	0.0622638	0.0825771	0.0884958
109	Lepidoptera	Noctuidae	Argyrogramma agnata	46.1733	72.5	26.1	32.8	17.52	4.78	13.9258	7.83709	11.4608	8.62566	151.21	145.778	296.988	11.3789	0.244117	0.0286701	0.0563103	0.0584086	0.0780178	0.0861312
110	Lepidoptera	Noctuidae	Argyrogramma agnata	44.3567	70.6	30.8	26.2	17.57	5.05	13.5949	7.67625	11.3171	8.04405	156.997	155.915	312.912	10.1595	0.225622	0.0268522	0.0535194	0.0538907	0.0805149	0.0922982
111	Lepidoptera	Noctuidae	Argyrogramma agnata	46.2333	80.2	39.8	30.1	17.69	5.07	17.3196	8.16363	12.6641	8.79588	179.055	170.376	349.43	8.77965	0.229516	0.0256287	0.0500152	0.0525629	0.0633382	0.080396
112	Lepidoptera	Noctuidae	Argyrogramma agnata	46.6167	68.2	26.3	31.1	16.51	4.19	16.6874	7.22077	11.2114	8.39363	161.684	151.91	313.594	11.9237	0.217478	0.0263344	0.051077	0.0543632	0.0685362	0.0877574
113	Lepidoptera	Noctuidae	Argyrogramma agnata	44.7267	69.2	33.5	24.8	17.56	4.94	17.0686	7.59376	12.1429	8.79468	182.31	160.873	343.184	10.2443	0.201641	0.0242397	0.0456291	0.0517093	0.0641796	0.0778951
114	Lepidoptera	Noctuidae	Proxenus lepigone	41.5333	22.6	6.2	12.3	10.79	3.07	10.715	4.375	9.11	5.315	64.93	70.81	135.74	21.8935	0.166495	0.0350224	0.0732165	0.0671366	0.101411	0.0981822
115	Lepidoptera	Noctuidae	Proxenus lepigone	33.8567	32.8	9.3	18.9	9.62	3.02	12.435	4.275	9.04	5.9	77.44	80.85	158.29	17.0204	0.207215	0.0361812	0.0739557	0.0708365	0.107735	0.107378
116	Lepidoptera	Noctuidae	Proxenus lepigone	39.29	23.2	6.4	12.4	10.93	2.93	11.165	4.54	9.41	6.385	72.57	84.23	156.8	24.5	0.147959	0.0307184	0.0663723	0.0571844	0.0950231	0.0801666
117	Lepidoptera	Noctuidae	Proxenus lepigone	43.6267	33.3	7.2	19	11.88	3.05	11.885	5.26	9.67	6.71	80.69	86.23	166.92	23.1833	0.199497	0.0345711	0.0715159	0.0669212	0.0923075	0.0889351
118	Lepidoptera	Noctuidae	Proxenus lepigone	42.5367	22.6	6.6	11	9.87	2.99	10.72	4.145	8.03	5.515	61.08	64.43	125.51	19.0167	0.180065	0.037877	0.0778315	0.0737847	0.106988	0.107348
119	Lepidoptera	Noctuidae	Proxenus lepigone	39.8567	33.5	7.6	17	11.35	3.02	12.15	4.7	9.345	6.31	75	81.51	156.51	20.5934	0.214044	0.0369811	0.0771722	0.0710087	0.101356	0.0981553
120	Lepidoptera	Noctuidae	Proxenus lepigone	39.2533	28.1	8	13.5	11.89	3.17	11.855	4.63	9.47	6.085	73.3	87.36	160.66	20.0825	0.174904	0.0329948	0.0723185	0.0606793	0.0965763	0.0919904
121	Lepidoptera	Noctuidae	Proxenus lepigone	38.765	26	6	14.1	10.97	3.08	10.715	4.29	9.67	5.9	63	76.42	139.42	23.2367	0.186487	0.0365731	0.0809368	0.0667236	0.110927	0.0893734
122	Lepidoptera	Noctuidae	Proxenus lepigone	31.8633	36.1	8.4	15.5	12.43	3.07	11.72	4.71	9.625	7.04	76.52	95.67	172.19	20.4988	0.209652	0.0348936	0.0785197	0.0628026	0.108844	0.0886707
123	Lepidoptera	Noctuidae	Proxenus lepigone	41.12	33.9	9.1	17.3	12.03	2.92	11.605	4.45	9.6	6.865	71.47	92.27	163.74	17.9934	0.207036	0.0355586	0.0814659	0.0631014	0.112744	0.0883462
124	Lepidoptera	Noctuidae	Proxenus lepigone	40.5233	22.1	6.6	12	11.35	2.78	10.905	4.035	8.99	5.71	62.41	72	134.41	20.3652	0.164422	0.0349756	0.0753255	0.0652926	0.106838	0.0915799
125	Lepidoptera	Noctuidae	Proxenus lepigone	36.3833	22.1	6.2	6.1	12.72	2.92	10.9	4.405	8.805	5.84	70.18	78.96	149.14	24.0548	0.148183	0.0315211	0.0669858	0.0595373	0.0979093	0.0914227
126	Lepidoptera	Noctuidae	Proxenus lepigone	36.5833	31.9	9.6	17.8	13.28	3.34	11.81	5.015	9.75	7.195	81.7	95.39	177.09	18.4469	0.180134	0.0318934	0.0691311	0.0592096	0.0953618	0.0805119
127	Lepidoptera	Noctuidae	Proxenus lepigone	40.8933	18.5	8.1	7.2	11.52	2.76	11.565	4.615	9.27	6.42	74.03	84.77	158.8	19.6049	0.116499	0.0270854	0.0581003	0.0507392	0.0805877	0.0722722
128	Lepidoptera	Noctuidae	Proxenus lepigone	39.7	17.7	7.6	7.2	10.92	2.79	11.085	4.16	8.85	5.64	64.42	73.56	137.98	18.1553	0.128279	0.0304909	0.0653079	0.0571933	0.0912342	0.0842877
129	Lepidoptera	Noctuidae	Proxenus lepigone	37.64	21	6.5	12.4	10.32	2.96	11.22	4.545	8.445	5.495	61.41	68.8	130.21	20.0323	0.161278	0.0351937	0.0746226	0.0666072	0.0898634	0.0987512
130	Lepidoptera	Noctuidae	Proxenus lepigone	37.3267	28.5	7.2	11.3	10.21	2.69	10.025	4.93	7.7	5.475	73.65	63.85	137.5	19.0972	0.207273	0.0388257	0.0724853	0.0836106	0.108017	0.126633
131	Lepidoptera	Noctuidae	Proxenus lepigone	41.6267	16.7	4.4	10.5	9.62	2.77	9.235	4.445	7.28	4.86	56.44	58.18	114.62	26.05	0.145699	0.0356531	0.0724054	0.07024	0.0995519	0.115502
132	Lepidoptera	Noctuidae	Proxenus lepigone	38.9067	20.3	5.8	10.7	10.09	2.91	9.62	4.405	7.59	5.695	61.16	61.63	122.79	21.1707	0.165323	0.0366932	0.0736683	0.0731065	0.106323	0.104235
133	Lepidoptera	Noctuidae	Proxenus lepigone	39.84	29.9	9.2	13	11.36	3.35	10.35	4.91	8.405	6.575	69.78	79.11	148.89	16.1837	0.200819	0.0367257	0.0783618	0.0691201	0.1076	0.0989469
134	Lepidoptera	Noctuidae	Proxenus lepigone	40.99	23.2	6.5	11.2	10.68	3.39	10.435	5.39	8.185	5.86	60.34	77.43	137.77	21.1954	0.168397	0.0349614	0.079825	0.0622064	0.0856373	0.100422
135	Lepidoptera	Noctuidae	Proxenus lepigone	41.64	24.7	7.4	13.4	10.58	3.02	9.825	4.865	8.465	6.135	71.45	82.84	154.29	20.85	0.160088	0.0322115	0.0695579	0.0599941	0.103976	0.0956989
136	Lepidoptera	Noctuidae	Proxenus lepigone	37.3033	24.6	5.1	12.2	9.92	3.05	10.51	4.36	8.13	5.435	62.56	68.92	131.48	25.7804	0.187101	0.0377231	0.0792813	0.0719652	0.108238	0.112248
137	Lepidoptera	Noctuidae	Proxenus lepigone	34.49	23.8	7.1	10.8	10.15	3.37	10.745	4.705	8.6	6.03	77.15	74.04	151.19	21.2944	0.157418	0.0322675	0.0632343	0.0658904	0.0964989	0.0940747
138	Lepidoptera	Noctuidae	Proxenus lepigone	35.51	16.9	4.4	5.2	10.14	3.25	10.16	3.98	7.445	5.535	58.18	63.95	122.13	27.7568	0.138377	0.0336605	0.0706593	0.064284	0.101664	0.0997611
139	Lepidoptera	Noctuidae	Proxenus lepigone	38.64	39.1	7.4	22.1	11.97	3.55	10.58	4.95	8.825	6.04	75.52	77.58	153.1	20.6892	0.255389	0.0408426	0.0827992	0.0806007	0.119398	0.11731
140	Lepidoptera	Noctuidae	Proxenus lepigone	37.36	23.8	6.9	10.5	11.2	2.96	10.325	4.63	8.455	6.15	67.98	78.38	146.36	21.2116	0.162613	0.0333324	0.0717641	0.062242	0.102051	0.0938209
141	Lepidoptera	Noctuidae	Proxenus lepigone	38.85	14.2	4.7	6.1	8.92	2.67	10.25	4.04	8	5.4	67.02	59.92	126.94	27.0085	0.111864	0.0296856	0.0562263	0.0628887	0.0909995	0.0872289
142	Lepidoptera	Noctuidae	Proxenus lepigone	38.7467	12.6	4.1	5.9	9.15	2.98	10.21	4.67	7.745	5.33	62.32	66.87	129.19	31.5098	0.0975308	0.0274762	0.0569584	0.0530828	0.0744462	0.0859878
143	Lepidoptera	Noctuidae	Proxenus lepigone	39.1833	15.2	6.9	7.7	8.78	2.81	10.405	4.81	9.075	5.98	71	77.9	148.9	21.5797	0.102082	0.0261835	0.0549115	0.0500477	0.0778995	0.0718413
144	Lepidoptera	Noctuidae	Melicleptria scutosa	41.5033	79.6	18.9	37.1	15.21	4.6	15.475	7.75	11.955	9.525	155.14	159.02	314.16	16.6222	0.253374	0.0283992	0.0575086	0.0561054	0.0743916	0.0783505
145	Lepidoptera	Noctuidae	Melicleptria scutosa	37.99	75.1	19.1	43.6	14.19	4.45	15.375	7.285	11.17	9.19	158.26	145.32	303.58	15.8942	0.247381	0.0285461	0.0547582	0.0596341	0.0773705	0.0844212
146	Lepidoptera	Noctuidae	Melicleptria scutosa	40.5233	83.9	26	33.1	15.48	4.3	16.23	7.705	12.745	8.18	154.57	145.33	299.9	11.5346	0.27976	0.0305425	0.0592592	0.0630269	0.073247	0.0878593
147	Lepidoptera	Noctuidae	Melicleptria scutosa	34.0833	83.3	22.5	33.8	15.26	4.89	16.025	8.18	12.145	8.93	164.99	150.88	315.87	14.0387	0.263716	0.0288944	0.0553178	0.060491	0.069626	0.0841538
148	Lepidoptera	Noctuidae	Melicleptria scutosa	32.46	77.4	25.7	33.2	15.97	4.44	15.63	7.28	11.87	8.58	153.38	143.1	296.48	11.5362	0.261063	0.0296739	0.057359	0.0614796	0.0773179	0.0863838
149	Lepidoptera	Noctuidae	Melicleptria scutosa	34.5733	81.4	26.4	39.4	16.3	4.47	16.455	7.83	12.61	9.055	169.43	154.6	324.03	12.2739	0.251211	0.0278437	0.0532503	0.0583583	0.0700249	0.0790148
150	Lepidoptera	Noctuidae	Melicleptria scutosa	30.8833	79.3	24.5	41.9	15.87	5.01	15.655	7.22	12.325	8.455	159.9	142.16	302.06	12.329	0.262531	0.0294811	0.0556914	0.0626411	0.0787855	0.0854547
151	Lepidoptera	Noctuidae	Melicleptria scutosa	37.99	92	29.5	40	16.2	5.19	16.22	7.795	12.315	8.825	167.85	152.39	320.24	10.8556	0.287285	0.0299515	0.0571443	0.0629416	0.0758625	0.0882561
152	Lepidoptera	Noctuidae	Melicleptria scutosa	38.99	75	25.2	24.9	16.39	5.11	16.555	7.835	12.7	9.48	177.65	168.26	345.91	13.7266	0.216819	0.0250361	0.048749	0.0514695	0.0667671	0.0719314
153	Lepidoptera	Noctuidae	Melicleptria scutosa	35.145	80.3	24.5	33	15.73	4.55	16.7	7.69	12.425	8.78	170.02	151.64	321.66	13.129	0.249642	0.0278587	0.0527057	0.0590941	0.0697774	0.0821423
154	Lepidoptera	Noctuidae	Melicleptria scutosa	39.6333	98.1	26.9	20.9	15.66	4.28	15.545	7.32	11.775	8.77	149.05	147.17	296.22	11.0119	0.331173	0.0334364	0.0664512	0.0673	0.0870428	0.0959122
155	Lepidoptera	Noctuidae	Melicleptria scutosa	34.5133	63.1	19.7	23.3	16.18	4.18	14.75	6.975	10.92	7.755	136.79	120.85	257.64	13.0782	0.244915	0.030832	0.0580711	0.0657307	0.0772109	0.0938016
156	Lepidoptera	Noctuidae	Melicleptria scutosa	48.0067	75.9	20.8	35.8	15.67	4.08	15.135	7.15	12.415	7.605	140.5	124.96	265.46	12.7625	0.285919	0.0328187	0.0620075	0.0697188	0.0805068	0.0922731
157	Lepidoptera	Noctuidae	Melicleptria scutosa	40.47	58.9	22.7	23.4	17.09	5.09	14.44	6.49	10.405	7.645	125.93	118.73	244.66	10.778	0.240742	0.0313686	0.0609436	0.0646394	0.0818928	0.0964802
158	Lepidoptera	Noctuidae	Melicleptria scutosa	38.27	71	26.8	30.5	17.04	4.89	14.365	6.935	10.74	7.87	130.62	118.26	248.88	9.28657	0.285278	0.0338563	0.0645089	0.0712511	0.0845818	0.0996897
159	Lepidoptera	Noctuidae	Melicleptria scutosa	46.0433	86.7	26.7	47.8	14.34	4.56	14.6842	6.32392	10.7503	7.6436	130.552	125.451	256.003	9.58813	0.338668	0.0363718	0.0713222	0.0742227	0.100271	0.113316
160	Lepidoptera	Noctuidae	Melicleptria scutosa	39.5033	49.3	23.2	16.6	14.37	4.76	15.6568	6.93755	11.5788	7.6371	151.543	132.022	283.565	12.2226	0.173858	0.0247612	0.0463326	0.0531837	0.0646418	0.0794019
161	Lepidoptera	Noctuidae	Melicleptria scutosa	35.55	83.4	23.7	52.1	14.74	4.14	15.9161	7.36507	12.451	7.86254	156.349	152.731	309.08	13.0414	0.269833	0.0295469	0.0584102	0.0597936	0.0779058	0.0932862
162	Lepidoptera	Noctuidae	Melicleptria scutosa	36.7467	83.3	32.9	35.6	14.14	4.18	15.9532	7.28883	11.9178	8.42177	160.407	148.167	308.574	9.37915	0.269951	0.0295776	0.0568981	0.0615988	0.0784904	0.0909331
163	Lepidoptera	Noctuidae	Melicleptria scutosa	43.9667	99.6	25.4	63.1	15.16	4.21	15.746	7.02144	11.8192	8.73858	154.299	147.747	302.046	11.8916	0.329751	0.0330412	0.0646793	0.0675478	0.0902679	0.0966275
164	Lepidoptera	Noctuidae	Melicleptria scutosa	40.5267	81.5	28.1	43.8	14.52	4.82	16.0321	7.18982	11.9933	8.88245	163.287	166.077	329.364	11.7211	0.247446	0.0274096	0.0552875	0.0543587	0.0783197	0.0847436
165	Lepidoptera	Noctuidae	Melicleptria scutosa	35.6967	78.5	20.3	48.8	13.42	4.45	14.7523	6.93426	10.7472	7.86176	136.41	123.556	259.966	12.8062	0.301963	0.0340815	0.0649512	0.0717088	0.0866111	0.104863
166	Lepidoptera	Noctuidae	Melicleptria scutosa	40.1467	81.8	28.2	37.1	17.09	4.72	45.2232	7.66605	12.2329	8.65034	156.83	151.876	308.707	10.947	0.264977	0.0292975	0.0576695	0.0595508	0.0260881	0.0854703
167	Lepidoptera	Noctuidae	Melicleptria scutosa	36.61	54.7	25.1	19.3	15.82	4.66	15.1222	6.95026	11.2492	8.34205	150.129	141.184	291.313	11.6061	0.18777	0.0253883	0.049264	0.052385	0.0703684	0.0788134
168	Lepidoptera	Noctuidae	Melicleptria scutosa	37.3033	59.5	25.1	20.7	15.98	4.75	15.8016	7.67215	12.1485	8.67357	165.907	153.557	319.464	12.7277	0.186249	0.0241455	0.0464937	0.0502329	0.063627	0.0732047
169	Lepidoptera	Noctuidae	Melicleptria scutosa	40.1267	60.2	25.5	25.8	15.81	4.28	15.4139	6.92643	11.5696	8.63944	147.665	140.996	288.661	11.32	0.208549	0.0268788	0.0525438	0.0550289	0.0726734	0.0776236
170	Lepidoptera	Noctuidae	Melicleptria scutosa	39.1567	40.5	17.4	14.3	14.87	3.66	13.6167	6.61481	10.4952	7.88937	118.546	119.596	238.142	13.6863	0.170066	0.0267233	0.0536835	0.053212	0.0706544	0.0768586
171	Lepidoptera	Noctuidae	Melicleptria scutosa	40.72	51.8	21.8	21.7	15.72	4.13	14.1019	6.76079	10.9221	7.89394	131.66	127.864	259.525	11.9048	0.199596	0.0277323	0.054665	0.056288	0.0754902	0.0834768
172	Lepidoptera	Noctuidae	Melicleptria scutosa	40.5433	63.2	31.3	20.8	16.95	5.33	15.4207	7.21009	11.4278	8.7041	154.472	150.611	305.083	9.74707	0.207157	0.0260579	0.0514645	0.0527839	0.071501	0.0799231
173	Lepidoptera	Noctuidae	Melicleptria scutosa	38.8267	55.1	25.1	16.9	16.54	4.68	15.3462	7.02868	10.4026	8.00506	143.981	125.735	269.716	10.7457	0.204289	0.0275213	0.0515548	0.0590366	0.068818	0.0891389
174	Lepidoptera	Noctuidae	Enmonodia vespertili	17.02	251	106	84.6	24.87	6.12	32.98	18.105	25.655	18.115	801.95	650.35	1452.3	13.7009	0.172829	0.0109089	0.0197556	0.0243607	0.0265331	0.03409
175	Lepidoptera	Noctuidae	Enmonodia vespertili	16.575	206.4	92.5	67.7	25.44	6.58	32.39	17.465	24.91	17.43	738.2	591.71	1329.91	14.3774	0.155198	0.0108027	0.0194617	0.0242798	0.0253966	0.033089
176	Lepidoptera	Noctuidae	Enmonodia vespertili	17.1367	327.3	105	173	25.8	7.21	31.725	17.285	25.785	18.62	740.68	671.05	1411.73	13.445	0.231843	0.0128151	0.0244254	0.0269599	0.0329915	0.0376813
177	Lepidoptera	Noctuidae	Enmonodia vespertili	19.5267	244.8	104.6	79.9	25.41	6.86	32.98	17.865	26.025	18.2	794.11	637.18	1431.29	13.6835	0.171035	0.0109315	0.0197027	0.0245552	0.0265554	0.0330327
178	Lepidoptera	Noctuidae	Enmonodia vespertili	18.75	241.4	114	77.5	26.52	7.22	33.755	11.095	26.03	17.18	827.27	594.1	1421.37	12.4682	0.169836	0.010931	0.0187811	0.0261523	0.0414862	0.0347433
179	Lepidoptera	Noctuidae	Enmonodia vespertili	16.48	359.8	139.4	156.2	27.96	7.3	35.285	19.09	27.13	19.755	885.74	733.32	1619.06	11.6145	0.222228	0.0117157	0.0214153	0.0258665	0.0281601	0.0353919
180	Lepidoptera	Noctuidae	Enmonodia vespertili	19.77	197.2	96.5	49.3	26.53	7.23	31.495	17.45	23.935	16.65	731.51	543.41	1274.92	13.2116	0.154676	0.0110146	0.019197	0.025842	0.0255515	0.0352376
181	Lepidoptera	Noctuidae	Enmonodia vespertili	19.2433	270.8	123.5	93	26.57	7.44	34.005	18.08	25.255	18.635	806.99	635.33	1442.32	11.6787	0.187753	0.0114094	0.0203918	0.0259015	0.026766	0.0349661
182	Lepidoptera	Noctuidae	Speiredonia retorta	16.55	214.2	88.5	72.3	24.08	6.93	28.61	15.855	22.13	15.85	625.255	553.145	1178.4	13.3153	0.181772	0.0124199	0.0234074	0.0264588	0.0322646	0.0417253
183	Lepidoptera	Noctuidae	Speiredonia retorta	17.8733	223.3	101.9	57.4	24.69	7.24	29.705	16.48	22.995	16.965	674.82	615.433	1290.25	12.662	0.173067	0.0115816	0.022144	0.0242808	0.0305251	0.0383051
184	Lepidoptera	Noctuidae	Speiredonia retorta	16.575	252.7	93.3	97.5	24.68	7.92	32.045	17.38	23.67	18.06	711.455	630.339	1341.79	14.3815	0.18833	0.0118472	0.0223437	0.025219	0.0285425	0.0371866
185	Lepidoptera	Noctuidae	Speiredonia retorta	20.1533	205.7	87.9	69.7	24.65	7.28	28.26	15.62	21.49	16.57	608.301	556.2	1164.5	13.248	0.176642	0.0123162	0.0235775	0.0257861	0.0324911	0.0402771
186	Lepidoptera	Noctuidae	Speiredonia retorta	21.455	199.1	91.7	56.8	24.82	7.44	29.61	15.61	22.32	17.08	624.648	590.847	1215.49	13.2551	0.163802	0.0116087	0.0225892	0.0238814	0.0305277	0.0370129
187	Lepidoptera	Noctuidae	Speiredonia retorta	21.17	196.8	84	55.6	24.3	6.58	27.45	16.015	20.965	16.18	616.599	545.568	1162.17	13.8353	0.169339	0.012071	0.0227515	0.0257136	0.0319112	0.0413561
188	Lepidoptera	Noctuidae	Speiredonia retorta	15.4067	343.2	103.7	174.5	25.31	6.58	31.615	18.12	25.46	19.09	812.429	697.429	1509.86	14.5599	0.227306	0.0122698	0.0228028	0.0265628	0.0323387	0.0381162
189	Lepidoptera	Noctuidae	Speiredonia retorta	19.77	200.8	88.6	61.1	24.62	7.26	28.8	16.02	22.21	17.17	718.312	621.85	1340.16	15.126	0.149833	0.0105736	0.0197273	0.0227875	0.0307133	0.0371589
190	Lepidoptera	Noctuidae	Speiredonia retorta	19.925	272.2	101.2	106.3	24.37	7.19	29.34	16.465	23.015	16.95	729.051	654.501	1383.55	13.6715	0.19674	0.0119247	0.0226301	0.0252077	0.0341525	0.0422925
191	Lepidoptera	Noctuidae	Speiredonia retorta	18.7033	193.4	83.7	54.9	24.8	8.23	28.59	16.33	22.56	17.415	694.584	623.243	1317.83	15.7446	0.146757	0.0105529	0.0200218	0.0223137	0.0297871	0.0353969
192	Lepidoptera	Noctuidae	Speiredonia retorta	17.5433	217.6	83.1	73.8	25.18	7.22	29.26	16.67	22.345	17.385	673.034	608.432	1281.47	15.4208	0.169806	0.0115112	0.0219176	0.0242447	0.0302426	0.037973
193	Lepidoptera	Noctuidae	Speiredonia retorta	18.23	379.6	123.8	182.3	26.02	7.76	31.635	17.02	23.96	18.41	809.965	726.634	1536.6	12.4119	0.247039	0.0126795	0.0240545	0.0268131	0.0361856	0.0441695
194	Lepidoptera	Noctuidae	Speiredonia retorta	13.5667	355.7	117.1	184.7	24.97	6.67	31.37	18.485	25.435	19.93	760.97	715.86	1476.83	12.6117	0.240854	0.0127706	0.0247842	0.0263459	0.0325243	0.0372051
195	Lepidoptera	Noctuidae	Speiredonia retorta	15.4733	338.4	101.1	180.1	23.18	6.71	30.545	17.64	25.045	18.865	690.01	627.36	1317.37	13.0304	0.256875	0.0139639	0.02666	0.0293223	0.034141	0.0389347
196	Lepidoptera	Noctuidae	Speiredonia retorta	16.17	465.4	149.6	257.3	26.48	7.81	34.605	19.335	27.445	20.465	877.81	762.34	1640.15	10.9636	0.283755	0.0131531	0.0245761	0.0282986	0.0322426	0.0384095
197	Lepidoptera	Noctuidae	Speiredonia retorta	19.1833	204.9	115.5	66.6	24.28	7.57	28.61	16.105	23.265	16.315	619.28	498.74	1118.02	9.67983	0.18327	0.0128033	0.0231145	0.028701	0.0310665	0.0377121
198	Lepidoptera	Noctuidae	Speiredonia retorta	19.22	418.3	140.3	192.5	25.95	7.54	34.385	19.6	26.83	19.45	876.09	719.68	1595.77	11.374	0.262131	0.0128166	0.0233451	0.0284187	0.0303472	0.0391926
199	Lepidoptera	Noctuidae	Speiredonia retorta	20.2833	426.6	138.9	196.1	24.86	7.75	35.95	19.84	28.37	21.105	933.29	830.94	1764.23	12.7014	0.241805	0.0117073	0.0221306	0.0248565	0.0289581	0.0344958
200	Lepidoptera	Noctuidae	Speiredonia retorta	17.9433	366.8	101.7	192.5	25.5	6.59	29.98	16.585	24.655	17.815	653.7	594.94	1248.64	12.2777	0.29376	0.0153383	0.0292979	0.0321915	0.0385183	0.0436037
201	Lepidoptera	Noctuidae	Speiredonia retorta	23.2333	276.5	83.7	132.9	23.79	6.49	28.805	16.265	23.345	16.905	622.44	541.18	1163.62	13.9023	0.237621	0.0142901	0.0267147	0.030726	0.0354916	0.0421346
202	Lepidoptera	Noctuidae	Speiredonia retorta	17.2967	183.9	83	62.6	23.48	5.75	26.975	14.955	21.475	15.865	530.43	479.4	1009.83	12.1666	0.18211	0.013429	0.025566	0.0282874	0.0336158	0.0398032
203	Lepidoptera	Noctuidae	Speiredonia retorta	19.86	349.7	120.4	167.3	25.73	7.64	31.795	18.25	25.635	19.38	777.85	702.9	1480.75	12.2986	0.236164	0.0126289	0.024041	0.0266044	0.0322275	0.037641
204	Lepidoptera	Noctuidae	Speiredonia retorta	21.24	210.6	99.9	49.7	25.05	6.65	29.465	16.82	23.485	16.995	674.47	534.9	1209.37	12.1058	0.17414	0.0119997	0.0215162	0.0271304	0.0292817	0.0363595
205	Lepidoptera	Noctuidae	Speiredonia retorta	18.5833	460.3	143.9	240.6	26.95	8.18	34.555	18.93	26.25	19.335	871.26	696	1567.26	10.8913	0.293697	0.0136892	0.0246248	0.0308256	0.0327989	0.0422714
206	Lepidoptera	Noctuidae	Speiredonia retorta	19.79	297.3	107.5	123.3	25.26	7.01	30.815	17.975	24.605	18.315	734.74	631.2	1365.94	12.7064	0.217652	0.0126231	0.0234673	0.0273168	0.0311291	0.038262
207	Lepidoptera	Noctuidae	Speiredonia retorta	18.3367	363.3	125.7	158.6	25.72	7.23	33.45	19.6	25.94	19.68	857.79	697.68	1555.47	12.3745	0.233563	0.0122538	0.0222204	0.0273197	0.0290724	0.0373368
208	Lepidoptera	Noctuidae	Speiredonia retorta	19.44	265.8	84.6	121.2	23.43	7.65	31.315	17.485	23.935	19.015	742.53	594.34	1336.87	15.8022	0.198823	0.0121952	0.0219565	0.0274311	0.0297755	0.0358218
209	Lepidoptera	Noctuidae	Speiredonia retorta	18.8733	279.6	108.8	112.2	24.1	7.7	29.265	17.035	22.93	17.54	679.97	566.28	1246.25	11.4545	0.224353	0.0134172	0.0245911	0.0295282	0.0335411	0.0415753
210	Lepidoptera	Noctuidae	Thyas juno	21.3633	897.4	308.7	425.1	33.08	11.61	43.55	20.47	30.85	20.745	1207.79	868.61	2076.4	6.72627	0.43219	0.0144272	0.0248029	0.034488	0.0336037	0.0468085
211	Lepidoptera	Noctuidae	Thyas juno	17.8067	702.8	279.4	277.8	30.47	10.47	42.66	20.535	29.81	22.68	1160.83	906.84	2067.67	7.40039	0.3399	0.0128214	0.0228374	0.0292338	0.0302622	0.0392113
212	Lepidoptera	Noctuidae	Thyas juno	24.4467	606.2	298	241.2	30.44	10.7	38.245	17.67	28.71	21.02	975.53	782.96	1758.49	5.90097	0.344728	0.0140013	0.0252387	0.0314462	0.0364332	0.0407983
213	Lepidoptera	Noctuidae	Thyas juno	27.0733	641.8	304.1	176.9	33.41	10.68	40.755	19.67	28.72	21.615	1080.56	801.55	1882.11	6.18912	0.341	0.0134603	0.023445	0.031606	0.031602	0.0408094
214	Lepidoptera	Noctuidae	Thyas juno	26.32	552.6	286.9	124.1	31.04	9.97	39.47	18.435	27.71	20.76	992.37	750.28	1742.65	6.07407	0.317103	0.0134895	0.0236882	0.0313316	0.0323069	0.0408641
215	Lepidoptera	Noctuidae	Thyas juno	22.59	643	307.2	165.8	34.3	10.82	42.25	19.26	29.155	22.13	1102.1	804.2	1906.3	6.2054	0.337303	0.0133019	0.0230083	0.0315313	0.0311618	0.0393017
216	Lepidoptera	Noctuidae	Thyas juno	25.055	1408.6	415.2	805.5	35.79	11.53	43.335	20.155	30.37	21.82	1158.81	863.28	2022.09	4.87016	0.696606	0.0185607	0.0323878	0.0434753	0.0429707	0.0566362
217	Lepidoptera	Noctuidae	Thyas juno	20.6	1301.3	382.3	745.4	35.98	11.33	42.31	21.105	30.845	21.335	1183.22	890.42	2073.64	5.42412	0.627544	0.0173962	0.0304876	0.0405129	0.040398	0.0548165
218	Lepidoptera	Noctuidae	Thyas juno	25.265	694.6	379.5	191.8	35.96	10.86	41.53	19.15	29.5	20.285	1080.27	798.96	1879.23	4.95186	0.369619	0.0140245	0.0243969	0.032987	0.0331388	0.0440423
219	Lepidoptera	Noctuidae	Thyas juno	25.57	1200.3	350.7	671.1	33.65	11.45	42.255	19.48	30.67	20.225	1135.53	820.32	1955.85	5.57699	0.613697	0.0177137	0.0305103	0.0422339	0.0420899	0.0558525
220	Lepidoptera	Noctuidae	Thyas juno	18.9867	775.2	418.9	139.6	38.87	10.96	44.99	21.19	32.475	22.6315	1273.13	961.32	2234.45	5.33409	0.346931	0.0124605	0.0218693	0.0289627	0.0292052	0.037883
221	Lepidoptera	Noctuidae	Thyas juno	19.0233	742.9	388.2	142.2	36.77	11.23	43.76	21.065	31.165	22.035	1287.08	899.46	2186.54	5.63251	0.339761	0.0124654	0.0211768	0.0303028	0.0295683	0.0396904
222	Lepidoptera	Noctuidae	Thyas juno	19.9533	717.6	331.6	196.2	35.76	10.92	42.93	19.81	30.845	21.1	1158.25	872.18	2030.43	6.12313	0.353423	0.0131933	0.023128	0.0307139	0.0314989	0.0411599
223	Lepidoptera	Noctuidae	Thyas juno	19.38	773.2	401.2	205.3	38.05	11.68	42.0863	19.8247	28.8568	21.9064	1208.69	876.707	2085.4	5.1979	0.370769	0.0133339	0.0230055	0.0317169	0.0333272	0.0439872
224	Lepidoptera	Noctuidae	Thyas juno	21.48	627.3	338.4	183.8	33.76	11.67	37.435	16.619	26.5962	20.6891	977.528	787.674	1765.2	5.21632	0.35537	0.0141887	0.0256217	0.0317974	0.0402582	0.0455173
225	Lepidoptera	Noctuidae	Thyas juno	22.1433	871.2	451.3	243.5	35.55	11.19	42.0207	19.9413	29.0415	24.3636	1212.42	1024.13	2236.55	4.95579	0.389529	0.0131972	0.0243448	0.0288208	0.0352243	0.0417156
226	Lepidoptera	Noctuidae	Thyas juno	20.5533	711.1	384.3	169.2	33.34	11.68	39.6783	18.9669	27.5337	21.0779	1073.22	823.916	1897.13	4.93659	0.374829	0.0140562	0.0248472	0.0323655	0.0354336	0.0459489
227	Lepidoptera	Noctuidae	Thyas juno	22.8267	738.5	456.1	126.3	36.01	11.69	42.2619	18.8459	27.6119	22.3625	1138.25	873.281	2011.53	4.41029	0.367133	0.0135098	0.0238746	0.0311187	0.0341199	0.0440107
228	Lepidoptera	Noctuidae	Thyas juno	22.43	597.5	338.2	142.3	34.55	10.73	38.0897	17.7723	26.6538	22.2273	1004.39	868.853	1873.24	5.53886	0.318966	0.0130489	0.024337	0.0281334	0.0361092	0.0412594
229	Lepidoptera	Noctuidae	Thyas juno	21.2933	1047.6	486.2	387.3	33.18	11.42	42.398	21.3296	28.4106	22.0882	1159.47	837.431	1996.9	4.10715	0.524614	0.0162085	0.0279151	0.0386499	0.0357907	0.0515771
230	Lepidoptera	Noctuidae	Thyas juno	26.2	871.8	379.2	352.3	31.51	11.21	45.4808	23.041	31.9191	24.1215	1323.25	1068.18	2391.42	6.30649	0.364553	0.0123467	0.0223135	0.0276418	0.028176	0.038349
231	Lepidoptera	Noctuidae	Thyas juno	21.48	870.2	464.1	315.9	31.48	14.18	42.1643	20.666	28.8795	22.3672	1151.66	933.25	2084.91	4.49237	0.417381	0.0141489	0.0256145	0.0316091	0.0338539	0.0456675
232	Lepidoptera	Noctuidae	Thyas juno	27.2533	1039.5	402.3	479.6	32.13	10.58	43.207	22.3641	30.5125	22.3999	1277.16	976.397	2253.56	5.60168	0.461271	0.0143068	0.0252445	0.0330207	0.0333663	0.0471724
233	Lepidoptera	Noctuidae	Thyas juno	20.81	877.1	432.3	286.8	31.49	11.18	42.9119	21.9946	29.2361	22.0456	1253.8	970.923	2224.72	5.14624	0.394252	0.0133122	0.0236209	0.0305028	0.0313784	0.0459498
234	Lepidoptera	Noctuidae	Thyas juno	22.56	959.1	290.5	522.7	31.57	9.59	45.3994	21.8179	30.1658	23.9521	1313.78	941.572	2255.35	7.76369	0.425255	0.0137315	0.0235727	0.0328911	0.0312658	0.0428621
235	Lepidoptera	Noctuidae	Chrysoruthrum amata	26.22	621.3	169.8	316.3	27.23	8.95	32.165	17.19	26.21	17.435	670.32	634.25	1304.57	7.68298	0.476249	0.0191066	0.0371851	0.0392998	0.0450808	0.0545458
236	Lepidoptera	Noctuidae	Chrysoruthrum amata	30.5533	591.2	151.3	317	26.34	8.16	33.465	15.72	25.175	16.275	646.81	575.67	1222.48	8.07984	0.483607	0.0198896	0.0375916	0.0422371	0.0462194	0.059344
237	Lepidoptera	Noctuidae	Chrysoruthrum amata	25.6767	582.5	153.5	316.1	26.88	8.47	33.075	16.295	25.155	17.175	725.72	585	1310.72	8.53889	0.444412	0.0184136	0.0332567	0.0412565	0.044781	0.0558633
238	Lepidoptera	Noctuidae	Chrysoruthrum amata	23.7733	572.3	175.4	272.9	26.51	7.92	32.82	16.555	26.02	17.3	739.93	638.86	1378.79	7.86083	0.415074	0.0173506	0.0323312	0.0374461	0.0440295	0.0531445
239	Lepidoptera	Noctuidae	Chrysoruthrum amata	25.2267	576.2	142.8	220	25.98	8.03	30.36	16.04	24.625	17.29	651.86	571.3	1223.16	8.56555	0.471075	0.0196247	0.0368241	0.0420167	0.0492925	0.0563787
240	Lepidoptera	Noctuidae	Chrysoruthrum amata	25.3333	531.7	155	324.6	27.74	8.14	30.57	15.74	24.61	17.08	628.16	567.54	1195.7	7.71419	0.444677	0.0192846	0.0367082	0.0406291	0.0479218	0.0548572
241	Lepidoptera	Noctuidae	Chrysoruthrum amata	26	549	149.4	300.9	26.02	8.72	30.845	15.895	24.985	15.64	661.75	560.24	1221.99	8.17932	0.449267	0.0191743	0.0354073	0.0418227	0.0477904	0.0599612
242	Lepidoptera	Noctuidae	Chrysoruthrum amata	23.6233	405.4	138.7	152.9	25.68	7.86	30.745	15.045	24.775	16.63	611.31	543.38	1154.69	8.32509	0.35109	0.0174372	0.0329367	0.0370543	0.0435286	0.0488693
243	Lepidoptera	Noctuidae	Chrysoruthrum amata	25.2067	666.7	201.3	314.4	30.21	10.43	34.225	17.625	27.15	17.395	827.38	677.53	1504.91	7.47596	0.443017	0.0171575	0.0312076	0.0381098	0.0428048	0.0546728
244	Lepidoptera	Noctuidae	Chrysoruthrum amata	30.11	542.1	170.4	257.8	29	9.83	31.935	16.095	25.62	17.105	698.01	623.9	1321.91	7.75769	0.410088	0.0176132	0.0333563	0.0373185	0.0452983	0.0531297
245	Lepidoptera	Noctuidae	Chrysoruthrum amata	23.3733	496.5	149.9	225.6	28.47	8.55	32.42	16.005	26.145	16.225	709.51	590.06	1299.57	8.66958	0.382049	0.0171459	0.0314052	0.0377627	0.0429429	0.0525274
246	Lepidoptera	Noctuidae	Chrysoruthrum amata	26.1633	563.6	162.9	281.8	27.85	9.47	31.15	15.67	25.075	15.905	675.15	564.04	1239.19	7.60706	0.454813	0.0191579	0.0351629	0.0420897	0.0486361	0.0595266
247	Lepidoptera	Noctuidae	Chrysoruthrum amata	27.035	534.2	161	261.7	27.07	9.62	31.85	16.36	25.69	17.765	717.3	603.21	1320.51	8.20193	0.404541	0.0175029	0.0322219	0.0383163	0.0443567	0.0506434
248	Lepidoptera	Noctuidae	Chrysoruthrum amata	25.2567	559	176.2	249.6	28.25	9.79	32.34	16.99	26.32	17.325	748.68	645.66	1394.34	7.91339	0.400907	0.0169565	0.0315798	0.0366186	0.0430301	0.0518498
249	Lepidoptera	Noctuidae	Chrysoruthrum amata	25.4967	531.7	136.1	300.5	28.84	8.02	30.535	15.47	24.245	16.405	643.61	561.64	1205.25	8.85562	0.441153	0.0191318	0.035827	0.0410559	0.0488141	0.0579742
250	Lepidoptera	Noctuidae	Chrysoruthrum amata	24.3367	580.4	168.5	297.3	28.73	7.03	31.92	15.85	25.08	16.75	685.34	576.07	1261.41	7.48611	0.46012	0.0190989	0.0351526	0.0418204	0.047618	0.0573484
251	Lepidoptera	Noctuidae	Chrysoruthrum amata	26.4833	478.9	142.3	237.8	29.23	8.01	31.615	15.29	24.89	17.045	654.04	598.68	1252.72	8.80337	0.382288	0.017469	0.0334594	0.0365534	0.0452712	0.0515823
252	Lepidoptera	Noctuidae	Chrysoruthrum amata	25.5933	540.8	198.6	237.6	29.54	8.42	33.115	17.195	26.43	18.335	791.47	674.63	1466.1	7.38218	0.36887	0.0158619	0.0293822	0.0344709	0.0408405	0.0479888
253	Lepidoptera	Noctuidae	Chrysoruthrum amata	26.9333	499.7	209.1	220.9	26.15	8.42	33.0823	16.3321	25.3486	17.9147	770.062	670.095	1440.16	6.88741	0.346976	0.0155219	0.0290288	0.0333594	0.0413731	0.0492258
254	Lepidoptera	Noctuidae	Chrysoruthrum amata	25.67	331.8	146.1	130.1	23.12	7.66	32.1088	16.3173	24.1516	18.0643	722.371	634.75	1357.12	9.28899	0.244488	0.0134221	0.0252161	0.0286969	0.0347668	0.0417513
255	Lepidoptera	Noctuidae	Chrysoruthrum amata	27.1933	351.9	166.9	123.6	27.35	6.84	30.5551	14.965	24.2123	16.1449	637.293	548.241	1185.53	7.10326	0.296828	0.0158232	0.0294354	0.0342167	0.0410252	0.0479887
256	Lepidoptera	Noctuidae	Chrysoruthrum amata	30.3367	398.8	158.9	172.1	25.52	7.49	32.7137	16.3331	23.7255	17.7104	750.949	581.179	1332.13	8.38344	0.299371	0.014991	0.026593	0.0343611	0.0373747	0.0475264
257	Lepidoptera	Noctuidae	Chrysoruthrum amata	30.29	422.2	134.8	236.5	26.99	7.64	29.9759	14.7875	22.7089	16.6869	606.411	492.885	1099.3	8.15502	0.384064	0.0186915	0.0338838	0.0416883	0.0463546	0.0542235
258	Lepidoptera	Noctuidae	Trachea atriplicis	24.31	264.1	84.5	92.9	22.68	6.88	22.115	9.725	16.67	11.54	299.18	260.58	559.76	6.62438	0.471809	0.0290324	0.054319	0.0623653	0.0755627	0.0844778
259	Lepidoptera	Noctuidae	Trachea atriplicis	36.73	220.7	60.9	122.3	22.35	6.28	21.625	10.02	16.58	10.685	278.3	247.34	525.64	8.6312	0.419869	0.0282626	0.0533812	0.060063	0.068561	0.0838575
260	Lepidoptera	Noctuidae	Trachea atriplicis	33.94	146.4	53.1	121.2	19.83	6.24	20.325	9.05	15.75	9.815	249.47	213.34	462.81	8.71582	0.316329	0.0261437	0.0485012	0.056715	0.0657796	0.0782708
261	Lepidoptera	Noctuidae	Trachea atriplicis	32.6033	197.2	66.5	60.4	19.84	6.2	20.81	8.965	15.64	10.825	256.93	239.69	496.62	7.46797	0.397084	0.0282767	0.0546561	0.0585873	0.0752716	0.0829447
262	Lepidoptera	Noctuidae	Trachea atriplicis	31.7733	320.5	75.8	122.3	22.57	6.66	23.23	10.17	17.695	10.84	321.71	260.45	582.16	7.68021	0.550536	0.0307519	0.055648	0.0687369	0.0757781	0.0933328
263	Lepidoptera	Noctuidae	Trachea atriplicis	37.0667	299	87.4	179.4	22.42	6.23	21.64	10	16.495	10.775	303.47	243.3	546.77	6.25595	0.546848	0.031625	0.0569797	0.0710712	0.0799058	0.0972895
264	Lepidoptera	Noctuidae	Trachea atriplicis	43.2033	183.3	68	187	21.12	6.24	21.015	9.2	15.705	9.925	261.31	224.22	485.53	7.14015	0.377526	0.0278846	0.0518114	0.0603819	0.0700268	0.0868586
265	Lepidoptera	Noctuidae	Trachea atriplicis	35.8933	240	57.4	90.6	22.4	7.59	21.54	9.685	16.98	10.565	284.14	245.96	530.1	9.23519	0.452745	0.0292245	0.0545222	0.0629856	0.0742609	0.0863572
266	Lepidoptera	Noctuidae	Trachea atriplicis	36.5633	169.6	58.2	75.9	21.27	5.73	19.49	9	15.475	9.98	238.22	208.99	447.21	7.68402	0.37924	0.0291207	0.0546682	0.0623143	0.0742435	0.0843241
267	Lepidoptera	Noctuidae	Trachea atriplicis	40.9967	153.9	46.4	73.1	22.44	5.54	19.025	8.84	15.345	9.715	239.11	208.11	447.22	9.63836	0.344126	0.0277395	0.0518826	0.059611	0.0737636	0.0832165
268	Lepidoptera	Noctuidae	Trachea atriplicis	30.66	203.7	63.3	102.1	23.83	5.83	21.01	9.785	16.485	10.335	276.23	223.73	499.96	7.89826	0.407433	0.028547	0.0516684	0.0637927	0.0694238	0.0837715
269	Lepidoptera	Noctuidae	Trachea atriplicis	32.5167	180.3	57.7	87.8	21.22	5.39	21.03	10.135	15.875	9.92	263.77	218.83	482.6	8.36395	0.373601	0.0278234	0.0509064	0.0613608	0.0629992	0.0852653
270	Lepidoptera	Noctuidae	Trachea atriplicis	36.4967	215.7	66.8	105.9	22.31	5.92	20.47	8.77	16.205	10.91	252.86	236.45	489.31	7.325	0.440825	0.0300152	0.0580825	0.0621135	0.0818102	0.0830714
271	Lepidoptera	Noctuidae	Trachea atriplicis	37.5733	279.3	77.6	156.7	22.37	6.08	22.41	9.79	17.17	11.02	301.08	263.14	564.22	7.27088	0.49502	0.0296201	0.0555077	0.0635109	0.0761747	0.088325
272	Lepidoptera	Noctuidae	Trachea atriplicis	42.5633	206.5	68.4	94.4	22.62	6.3	21.2	9.17	16.58	10.265	271.81	226.58	498.39	7.2864	0.414334	0.0288331	0.0528682	0.0634218	0.0739188	0.0844338
273	Lepidoptera	Noctuidae	Trachea atriplicis	27.9767	184.7	69	79.8	23.67	6.63	21.785	9.35	17.62	11.01	277.45	248.11	525.56	7.61681	0.351435	0.025859	0.0489834	0.0547759	0.0667213	0.0700552
274	Lepidoptera	Noctuidae	Hypocala subsatura	43.19	97.2	40.7	38.4	18.9	5.23	18.09	8.015	13.9	10.2	197.29	191.29	388.58	9.54742	0.250142	0.0253719	0.0499722	0.0515396	0.0679972	0.0695374
275	Lepidoptera	Noctuidae	Hypocala subsatura	40.93	126.5	47.3	56.8	20.34	5.78	19.125	8.74	15.595	11.395	229.12	234.65	463.77	9.80486	0.272765	0.0242517	0.0490888	0.0479319	0.0672872	0.0632915
276	Lepidoptera	Noctuidae	Hypocala subsatura	38.6867	117.4	49.7	47.6	20.51	5.87	18.57	8.585	14.795	10.99	218	213.56	431.56	8.6833	0.272036	0.0251069	0.0497024	0.0507358	0.0679645	0.0666379
277	Lepidoptera	Noctuidae	Hypocala subsatura	30.61	142.7	72.1	40.8	24.89	7.29	22.665	9.945	17.955	12.695	306.24	296.45	602.69	8.35908	0.236772	0.0198207	0.0390077	0.0402959	0.052997	0.0524076
278	Lepidoptera	Noctuidae	Prarlleila stuposa	31.33	132.5	60.6	47.4	18.59	6.11	23.44	11.4	18.04	12.07	357.56	298.22	655.78	10.8215	0.202049	0.0175529	0.0321928	0.0385986	0.043077	0.0528645
279	Lepidoptera	Noctuidae	Prarlleila stuposa	25.3367	175	35.9	33.7	20.46	6.66	22.67	11.545	17.535	12.52	362.57	319.95	682.52	19.0117	0.256403	0.0193822	0.0364861	0.0413463	0.0505445	0.0602572
280	Lepidoptera	Noctuidae	Prarlleila stuposa	28.7633	193.9	55	39.1	22.09	6.55	25.72	12.665	19.7	14.115	441.37	388.81	830.18	15.0942	0.233564	0.0167732	0.031549	0.0358139	0.0427477	0.0500774
281	Lepidoptera	Noctuidae	Prarlleila stuposa	27.71	175.4	46.6	39.2	20.77	6.67	22.68	11.62	18.19	12.215	361.81	298.02	659.83	14.1594	0.265826	0.0200716	0.0366045	0.0444395	0.0502534	0.0596058
282	Lepidoptera	Noctuidae	Prarlleila stuposa	27.7933	187.8	44.7	36.9	21.54	6.16	23.99	11.91	17.97	12.52	385.5	314.69	700.19	15.6642	0.268213	0.0195719	0.0355487	0.0435477	0.0479629	0.060911
283	Lepidoptera	Noctuidae	Prarlleila stuposa	25.7867	165.5	52.5	45	20.44	6.17	25.17	12.305	19.525	12.17	402.28	320.84	723.12	13.7737	0.228869	0.0177905	0.0319794	0.0400969	0.0415369	0.0541399
284	Lepidoptera	Noctuidae	Prarlleila stuposa	25.0533	159.5	61.5	57.1	21.43	5.47	23.04	12.31	17.825	13.21	519.083	490.97	1010.05	16.4236	0.157913	0.0125036	0.0243301	0.0257232	0.0445287	0.053635
285	Lepidoptera	Noctuidae	Prarlleila stuposa	26.9267	170.6	72.2	55.3	19.09	6.24	23.13	12.66	17.83	13.45	539.661	458.255	997.916	13.8216	0.170956	0.0130887	0.024203	0.0285025	0.0446047	0.0544648
286	Lepidoptera	Noctuidae	Prarlleila stuposa	26.9067	153.7	67	45.4	20.04	6.54	24.075	12.02	17.67	13.57	520.52	468.241	988.761	14.7576	0.155447	0.0125385	0.0238177	0.0264769	0.0428416	0.0517036
287	Lepidoptera	Noctuidae	Prarlleila stuposa	21.0633	154.6	66.3	48.2	19.72	6.22	24.33	12.04	17.67	13.72	505.207	421.762	926.969	13.9814	0.16678	0.0134134	0.0246113	0.0294807	0.0424459	0.0512878
288	Lepidoptera	Noctuidae	Prarlleila stuposa	26.85	170.4	73.4	56.2	20.65	6.48	23.63	11.91	17.1	13.475	479.114	378.637	857.751	11.686	0.198659	0.0152186	0.0272456	0.0344756	0.0463831	0.0566513
289	Lepidoptera	Noctuidae	Prarlleila stuposa	25.8167	146.9	60.7	47.5	19.48	6.94	22.935	11.855	16.885	13.52	507.116	442.359	949.475	15.6421	0.154717	0.0127652	0.0239003	0.0273991	0.044577	0.0530925
290	Lepidoptera	Noctuidae	Prarlleila stuposa	24.81	147.5	58.8	45.5	19.4	7.51	22.575	11.65	17.35	13.365	496.365	423.589	919.954	15.6455	0.160334	0.0132017	0.0244678	0.0286716	0.0461788	0.0523754
291	Lepidoptera	Noctuidae	Prarlleila stuposa	25.87	195.7	68.6	81.5	20.8	6.61	23.275	12.09	17.69	13.37	501.218	438.893	940.111	13.7042	0.208167	0.0148805	0.0279106	0.031874	0.0497141	0.0591475
292	Lepidoptera	Noctuidae	Prarlleila stuposa	24.3633	185.5	67.3	52.2	20.41	6.45	24.555	12.42	18.585	12.995	404.54	334.6	739.14	10.9828	0.250967	0.0184266	0.0336675	0.0407048	0.0446591	0.056394
293	Lepidoptera	Noctuidae	Prarlleila stuposa	19.8633	126.3	46	22.2	19.69	5.38	23.155	11.305	17.88	11.86	349.92	292.44	642.36	13.9643	0.196619	0.0174954	0.0321168	0.0384295	0.0429325	0.0529968
294	Lepidoptera	Noctuidae	Prarlleila stuposa	26.4733	162.8	35.9	31.8	21.78	6.32	23.74	11.095	17.185	11.165	351.71	270.53	622.24	17.3326	0.261635	0.0205054	0.0362779	0.0471641	0.0484417	0.0664996
295	Lepidoptera	Noctuidae	Prarlleila stuposa	23.0833	134.8	46.5	31.5	21.86	6.32	23.435	11.63	18.42	12.14	370.97	318.38	689.35	14.8247	0.195547	0.0168424	0.0312972	0.0364669	0.0425991	0.0519202
296	Lepidoptera	Noctuidae	Prarlleila stuposa	24.37	187.8	66.9	69.4	22.09	7.21	24.72	12.62	17.69	13.465	517.857	462.344	980.201	14.6517	0.191593	0.0139808	0.0264629	0.0296403	0.0439279	0.0575325
297	Lepidoptera	Noctuidae	Prarlleila stuposa	25.2333	180.3	67.7	61.9	21.56	6.84	24.525	12.62	17.75	13.505	494.908	430.583	925.491	13.6705	0.194816	0.0145086	0.0271315	0.0311847	0.043384	0.0560151
298	Lepidoptera	Noctuidae	Prarlleila stuposa	32.3733	149.3	62.2	51.9	19.95	6.83	23.05	11.4	16.82	13.12	773.303	669.182	1442.48	23.1911	0.103502	0.00847069	0.0158008	0.0182594	0.0465001	0.0553694
299	Lepidoptera	Noctuidae	Prarlleila stuposa	30.0067	140.5	52.6	47.8	18.79	5.61	22.68	11.41	17.32	12.93	758.767	672.248	1431.02	27.2056	0.0981821	0.00828312	0.0156218	0.0176323	0.0458046	0.0529288
300	Lepidoptera	Noctuidae	Prarlleila stuposa	24.74	165.9	74	52.2	21.47	6.98	23.22	11.92	17.86	13.605	904.944	842.749	1747.69	23.6175	0.0949251	0.00736984	0.0142332	0.0152836	0.0465355	0.0530082
301	Lepidoptera	Noctuidae	Prarlleila stuposa	27.3633	155.6	61.1	54.6	21.49	7.21	23.22	12.06	17.88	13.6	928.049	797.297	1725.35	28.2381	0.0901848	0.00722984	0.0134411	0.0156453	0.0445446	0.0512978
302	Lepidoptera	Noctuidae	Prarlleila stuposa	33.8233	167.4	61.9	68.9	20.66	6.79	23.215	12.76	17.18	13.81	1168.56	890.574	2059.13	33.2654	0.0812964	0.00628339	0.011072	0.0145281	0.0436776	0.0545332
303	Lepidoptera	Noctuidae	Prarlleila stuposa	30.3947	142.4	60.2	48.2	21.24	6.05	23.56	11.38	16.96	13.69	921.951	830.455	1752.41	29.1097	0.0812597	0.00680958	0.0129434	0.0143694	0.0445079	0.0513956
304	Lepidoptera	Noctuidae	Prarlleila stuposa	25.4333	149.6	62.2	42.2	21.62	7.23	23.34	11.29	17.04	13.55	874.555	722.248	1596.8	25.6721	0.0936872	0.00765975	0.0139855	0.0169348	0.0464164	0.0529733
305	Lepidoptera	Noctuidae	Prarlleila stuposa	27.3733	173.8	59.2	56.4	21.74	6.31	23.97	11.845	18.41	12.485	383.24	304.16	687.4	11.6115	0.252837	0.0191785	0.0343997	0.0433434	0.0464325	0.0573565
306	Lepidoptera	Noctuidae	Prarlleila stuposa	29.3533	209.8	60.5	70.9	23.62	7.13	25.605	12.85	20.2	13.385	437.94	372.21	810.15	13.3909	0.258964	0.0178788	0.0330741	0.0389148	0.0440225	0.0535714
307	Lepidoptera	Noctuidae	Prarlleila stuposa	29.6967	185.8	59.4	67.5	25.02	6.47	23.98	12.18	18.9	12.67	397.75	325.38	723.13	12.1739	0.256939	0.0188498	0.0342699	0.0418921	0.0466688	0.0569226
308	Lepidoptera	Noctuidae	Abrostola triplasia	52.77	66.6	26.1	28.2	16.15	4.92	15.845	6.125	11.465	7.715	129.45	127.17	256.62	9.83218	0.259528	0.0318014	0.0630427	0.064173	0.0840889	0.0922629
309	Lepidoptera	Noctuidae	Abrostola triplasia	55.49	74.8	27.3	33.1	16	5.15	16.315	6.625	12.605	8.095	152.34	146.29	298.63	10.9388	0.250477	0.0289613	0.0567723	0.0591202	0.0800162	0.08476
310	Lepidoptera	Noctuidae	Abrostola triplasia	43.5267	57.4	23.7	22.4	16.68	5.4	16.305	6.575	12.065	8.305	152.47	142.23	294.7	12.4346	0.194774	0.0257084	0.0496903	0.0532678	0.0706707	0.0756117
311	Lepidoptera	Noctuidae	Abrostola triplasia	51.45	60.5	27.5	23.7	17.55	5.53	15.28	6.625	11.92	7.795	142.04	131.72	273.76	9.95491	0.220996	0.0284124	0.0547605	0.0590508	0.0768367	0.0837115
312	Lepidoptera	Noctuidae	Abrostola triplasia	47.5433	78	26.6	35.6	15.9	4.63	14.49	5.945	11.01	6.97	122.55	105.73	228.28	8.58195	0.341686	0.0386883	0.0720666	0.0835313	0.102524	0.115087
313	Lepidoptera	Noctuidae	Abrostola triplasia	47.5433	55.8	28.8	17.8	15.56	4.511	14.3454	6.63351	9.74606	7.81377	136.841	127.96	264.802	9.19451	0.210724	0.0282096	0.0545883	0.058377	0.0784987	0.0980905
314	Lepidoptera	Noctuidae	Abrostola triplasia	52.77	63.9	33.7	24.9	16.51	4.84	14.5252	6.22797	10.5235	7.57495	132.102	120.112	252.215	7.48411	0.253356	0.0316942	0.0605118	0.0665523	0.0883656	0.100279
315	Lepidoptera	Noctuidae	Abrostola triplasia	55.49	75.2	33.7	31.2	16.76	5.11	14.6433	6.23582	10.2195	7.36907	134.801	118.405	253.206	7.51352	0.296992	0.034248	0.0643303	0.0732387	0.0949676	0.115151
316	Lepidoptera	Noctuidae	Abrostola triplasia	43.5267	68.2	34.7	23.8	16.51	4.95	14.2951	6.60785	10.719	7.23288	135.653	120.726	256.379	7.38845	0.266012	0.0322114	0.0608782	0.0684057	0.0874268	0.106519
317	Lepidoptera	Noctuidae	Abrostola triplasia	51.45	62.8	31.6	24.6	16.39	4.77	15.3721	6.67493	10.9715	7.13414	147.14	119.622	266.761	8.44182	0.235416	0.0297069	0.053858	0.0662476	0.0772323	0.101245
318	Lepidoptera	Noctuidae	Abrostola triplasia	50.6833	67.8	29.9	26.5	15.75	5.43	14.4398	6.39992	10.454	7.63333	131.889	118.756	250.646	8.3828	0.270501	0.0328515	0.0624318	0.0693358	0.0891002	0.103185
319	Lepidoptera	Noctuidae	Abrostola triplasia	50.3267	67.6	27.8	26.2	16.27	5.31	14.7399	6.49629	10.37	7.03665	136.318	112.649	248.967	8.95565	0.271522	0.0330242	0.0603141	0.0729874	0.0858643	0.112676
320	Lepidoptera	Noctuidae	Abrostola triplasia	51.1367	91.8	33.9	42.9	17.22	5.92	15.317	6.40905	10.6657	7.60398	141.748	127.253	269.002	7.93516	0.341262	0.0356177	0.0675932	0.0752926	0.0976011	0.118139
321	Lepidoptera	Noctuidae	Abrostola triplasia	51.2	84.2	38.1	34.1	17.19	5.71	15.4902	6.83189	10.7832	8.10229	149.225	135.253	284.478	7.46662	0.29598	0.0322557	0.0614913	0.0678436	0.0867079	0.105027
322	Lepidoptera	Noctuidae	Abrostola triplasia	50.6233	82.3	38.3	29.7	17.02	5.26	15.1859	6.6227	10.3769	7.69496	141.626	129.675	271.3	7.08356	0.303354	0.0334387	0.0640557	0.0699592	0.0902036	0.113613
323	Lepidoptera	Noctuidae	Abrostola triplasia	44.6333	70.9	31.8	28.2	17.17	4.56	14.542	6.23338	10.3269	7.36739	126.905	118.892	245.797	7.72946	0.28845	0.0342568	0.0663507	0.0708223	0.0928915	0.110672
324	Lepidoptera	Noctuidae	Abrostola triplasia	49.9767	93.3	41.1	40.2	18.01	4.81	15.2719	6.90871	11.4134	8.36948	155.672	143.731	299.403	7.28474	0.31162	0.0322615	0.0620483	0.0672034	0.0915484	0.101117
325	Lepidoptera	Noctuidae	Abrostola triplasia	45.4867	71.8	30.5	34.7	17.29	4.98	13.8535	6.42075	10.1576	6.898	121.707	109.323	231.03	7.57477	0.310782	0.0366769	0.069622	0.0775085	0.0952611	0.120934
326	Lepidoptera	Noctuidae	Abrostola triplasia	47.74	61.3	25.9	25.7	15.85	4.27	14.0311	6.11021	10.0751	7.13627	124.054	106.637	230.692	8.90701	0.265723	0.033939	0.063113	0.0734211	0.0913233	0.108896
327	Lepidoptera	Noctuidae	Abrostola triplasia	46.92	110.9	41.1	57.3	16.95	5.12	15.218	6.84306	11.1832	7.65982	153.448	130.575	284.024	6.91055	0.39046	0.0370776	0.0686284	0.08065	0.101125	0.122936
328	Lepidoptera	Noctuidae	Abrostola triplasia	42.15	84.2	28.9	46.6	15.66	3.98	16.0607	7.00962	11.3306	8.01861	160.262	131.903	292.165	10.1095	0.288193	0.0314071	0.0572565	0.0695666	0.0815073	0.100996
329	Lepidoptera	Noctuidae	Abrostola triplasia	50.02	99.9	22.5	57.6	17.03	4.63	15.7091	6.55638	10.9369	7.88098	142.8	129.409	272.209	12.0982	0.366997	0.0367181	0.0699932	0.0772355	0.0970439	0.11596
330	Lepidoptera	Noctuidae	Acronycta incretata	39.5367	141.1	33.6	64	19.24	5.63	18.99	8.215	14.07	9.395	226.31	185.23	411.54	12.2482	0.342859	0.0288637	0.052488	0.0641287	0.0761432	0.0898613
331	Lepidoptera	Noctuidae	Acronycta incretata	27.9167	141.1	40	54	20.54	5.54	20.33	8.615	15.59	10.145	253.3	216.79	470.09	11.7523	0.300155	0.0252687	0.0468952	0.0547929	0.067822	0.0751044
332	Lepidoptera	Noctuidae	Acronycta incretata	34.78	123.5	41.3	35.5	19.56	5.57	17.995	8.425	17.995	8.2	216.83	152.1	368.93	8.93293	0.334752	0.0301224	0.0512524	0.0730641	0.0733013	0.0753126
333	Lepidoptera	Noctuidae	Acronycta incretata	35.72	93.1	22.9	37.6	17.18	4.76	16.23	7.235	16.23	8.175	167.81	136.63	304.44	13.2943	0.305807	0.0316937	0.0574986	0.0706202	0.0821709	0.0727225
334	Lepidoptera	Noctuidae	Acronycta incretata	41.5533	163.2	52.2	60.3	22	6.02	20.46	8.725	20.46	9.66	262.18	202.75	464.93	8.9067	0.351021	0.0274772	0.048726	0.0630085	0.0715631	0.0646364
335	Lepidoptera	Noctuidae	Acronycta incretata	35.55	115.7	35.5	36.8	18.2	5.49	19.555	8.65	19.555	9.52	243.54	202.7	446.24	12.5701	0.259278	0.0241045	0.0441668	0.0530656	0.0635906	0.0577793
336	Lepidoptera	Noctuidae	Acronycta incretata	46.4467	159.5	45.6	68.3	17.88	5.24	18.82	8.36	18.82	9.475	222.52	199.05	421.57	9.24496	0.378348	0.0299579	0.0567559	0.063448	0.0802702	0.0708242
337	Lepidoptera	Noctuidae	Acronycta incretata	40.9467	144.3	42.7	62.4	19.55	5.69	18.54	7.775	18.54	8.845	209.55	172.04	381.59	8.93653	0.378155	0.0314801	0.0573252	0.0698238	0.0833342	0.073253
338	Lepidoptera	Noctuidae	Acronycta incretata	36.7233	167.2	51.8	71.1	19.17	5.87	20.5	8.32	20.5	9.01	249.98	191.84	441.82	8.52934	0.378435	0.0292666	0.0517265	0.067403	0.0758125	0.0700067
339	Lepidoptera	Noctuidae	Acronycta incretata	38.0233	117.4	35.7	46.4	18.2	5.06	18.515	7.83	18.515	8.15	205.98	156.79	362.77	10.1616	0.323621	0.0298678	0.0526028	0.069106	0.0747392	0.0718047
340	Lepidoptera	Noctuidae	Acronycta incretata	41.1767	138.5	44.5	55.7	18.77	5.85	18.735	8	18.735	8.335	208.82	165.58	374.4	8.41348	0.369925	0.0314332	0.0563576	0.071075	0.0785202	0.0753643
341	Lepidoptera	Noctuidae	Acronycta incretata	40.03	142	42.4	64	19.27	5.71	20.12	8.195	20.12	9.32	240.23	180.6	420.83	9.92524	0.337428	0.0283164	0.049604	0.0659821	0.0722715	0.0635478
342	Lepidoptera	Noctuidae	Acronycta incretata	36.5667	110.1	18.1	59	15.98	4.66	15.09	6.665	11.945	7.935	134.77	129.32	264.09	14.5906	0.416903	0.0397321	0.0778575	0.0811387	0.104329	0.110703
343	Lepidoptera	Noctuidae	Acronycta incretata	44.7833	89.8	22.3	45.5	16.77	5.08	16.41	6.54	12.27	8.185	140.75	134.82	275.57	12.3574	0.32587	0.0343879	0.0673271	0.0702884	0.0882982	0.0943572
344	Lepidoptera	Noctuidae	Acronycta incretata	42.1233	74.4	21	39.5	16.77	4.44	15.49	6.63	12.24	8.04	139.14	134.62	273.76	13.0362	0.271771	0.0315077	0.0619918	0.0640733	0.0839888	0.0876494
345	Lepidoptera	Noctuidae	Acronycta incretata	42.62	94.3	21.6	53.7	17.14	4.84	16.125	6.56	12.265	7.58	139.8	121.91	261.71	12.1162	0.360322	0.0371053	0.0694622	0.0796556	0.091802	0.104453
346	Lepidoptera	Noctuidae	Acronycta incretata	39.4033	96.5	19.7	60	16.51	4.68	16.375	7.115	12.285	8.15	151.88	131.74	283.62	14.397	0.340244	0.0346359	0.064679	0.0745669	0.0843155	0.098114
347	Lepidoptera	Noctuidae	Acronycta incretata	38.4833	60	16.7	28	14.91	4.13	16.36	7.255	12.47	7.62	156.28	135.68	291.96	17.4826	0.205508	0.0265309	0.0495647	0.05709	0.0652612	0.0815181
348	Lepidoptera	Noctuidae	Acronycta incretata	44.5767	52	14	22.8	13.16	4.43	14.91	6.065	11.415	7.375	125.23	116.5	241.73	17.2664	0.215116	0.0298312	0.0575829	0.0618979	0.0797431	0.0856572
349	Lepidoptera	Noctuidae	Acronycta incretata	43.3867	39	11.5	15.1	13.06	4.16	14.895	6.325	10.655	7.13	129.23	104.81	234.04	20.3513	0.166638	0.0266835	0.0483247	0.059584	0.0662874	0.0822033
350	Lepidoptera	Noctuidae	Acronycta incretata	44.64	90	18.5	52	15.83	4.32	15.21	6.67	11.655	7.785	134.78	116.96	251.74	13.6076	0.357512	0.037685	0.0703875	0.0811118	0.0935118	0.104556
351	Lepidoptera	Noctuidae	Acronycta incretata	40.7533	77.2	17.8	27.4	17.48	4.31	15.505	6.585	11.815	7.36	134.95	118.63	253.58	14.2461	0.30444	0.0346492	0.0651082	0.0740652	0.086056	0.101041
352	Lepidoptera	Noctuidae	Acronycta incretata	41.6267	60.1	10	15.4	15.81	4.05	15.63	6.025	11.91	7.69	134.91	123.83	258.74	25.874	0.23228	0.0299622	0.0574636	0.0626053	0.082323	0.0846446
353	Lepidoptera	Noctuidae	Acronycta incretata	43.3933	70	25	26.2	16.2	4.57	16.795	7.205	12.915	8.475	160.82	149.87	310.69	12.4276	0.225305	0.0269291	0.0520246	0.0558257	0.0691409	0.076439
354	Lepidoptera	Noctuidae	Acronycta incretata	45.7	94.2	28.1	37.1	16.2	4.38	16.82	6.735	12.46	8.43	154.65	145.98	300.63	10.6986	0.313342	0.0322844	0.0627589	0.0664863	0.0856765	0.0924017
355	Lepidoptera	Noctuidae	Acronycta incretata	42.58	54.5	19	19	16.93	4.35	14.725	6.23	12.005	7.67	129.13	127.12	256.25	13.4868	0.212683	0.0288094	0.0571704	0.0580744	0.0804739	0.0801753
356	Lepidoptera	Noctuidae	Acronycta incretata	41.3933	83	22.3	42.8	16.06	4.36	16.515	6.88	12.195	8.445	154.22	147.34	301.56	13.5229	0.275235	0.030211	0.0590743	0.0618327	0.0801811	0.0884622
357	Lepidoptera	Noctuidae	Acronycta incretata	42.19	75.7	22.8	34.7	16.81	4.06	16.56	6.65	12.465	8.115	144.53	137.78	282.31	12.382	0.268145	0.0308192	0.0601991	0.0631483	0.0790071	0.0860136
358	Lepidoptera	Noctuidae	Acronycta incretata	43.0633	52.9	16	22	15.17	4.18	15.91	6.83	11.435	8.17	146.04	127.24	273.28	17.08	0.193574	0.0266146	0.0498031	0.0571616	0.0669325	0.077852
359	Lepidoptera	Noctuidae	Acronycta incretata	39.94	62.9	18	28	15.27	4.78	16.555	7.18	12.75	8.435	159.43	150.09	309.52	17.1956	0.203218	0.0256234	0.0497457	0.0528413	0.0667224	0.0737446
360	Lepidoptera	Noctuidae	Argyrogramma albostriata	45.69	72.8	31.1	27.5	18.32	4.4	17.44	7.33	13.235	8.7	169.57	154.5	324.07	10.4203	0.224643	0.0263285	0.0503172	0.0552252	0.0667445	0.0741007
361	Lepidoptera	Noctuidae	Argyrogramma albostriata	40.9867	64.1	30.1	21.6	15.77	4.83	16.3602	6.97038	11.8633	8.44603	151.29	148.549	299.839	9.96142	0.213782	0.0267018	0.0529198	0.0538965	0.0702077	0.0799042
362	Lepidoptera	Noctuidae	Argyrogramma albostriata	43.7567	48.9	24.7	11.4	13.79	4.14	14.7891	6.35485	10.4699	7.25899	174.041	145.784	319.825	12.9484	0.152896	0.0218646	0.0401794	0.0479671	0.0744058	0.0920098
363	Lepidoptera	Noctuidae	Argyrogramma albostriata	45.4733	63.5	33.6	18.2	15.61	5.06	16.0554	7.07309	11.3843	7.97373	151.545	134.255	285.8	8.50594	0.222184	0.0278821	0.0525831	0.059355	0.0701709	0.0877844
364	Lepidoptera	Noctuidae	Argyrogramma albostriata	52.4033	79.3	35.7	24.6	14.92	5.09	16.3781	7.0422	11.9328	8.19834	156.035	135.469	291.504	8.16536	0.272038	0.0305487	0.0570709	0.0657352	0.0772085	0.0910269
365	Lepidoptera	Noctuidae	Argyrogramma albostriata	48.9333	54.3	29.9	16.7	15.19	4.98	14.9163	6.95552	11.4678	8.2349	142.434	121.551	263.985	8.82894	0.205693	0.0279139	0.0517351	0.0606235	0.0710249	0.07803
366	Lepidoptera	Noctuidae	Argyrogramma albostriata	44.57	70.7	36.1	25.1	15.49	5.03	15.3676	7.18519	11.9824	8.15752	145.663	139.212	284.874	7.89126	0.24818	0.0295159	0.0577247	0.0603996	0.076149	0.0860217
367	Lepidoptera	Noctuidae	Argyrogramma albostriata	50.9233	69.5	33.9	26.5	15.68	4.63	15.9027	6.98579	11.9553	8.21451	153.777	127.181	280.959	8.28786	0.247367	0.0296722	0.0542126	0.0655494	0.0750421	0.0848884
368	Lepidoptera	Noctuidae	Argyrogramma albostriata	53.9167	66.7	31.7	20.4	15.52	4.93	16.4703	6.9334	11.6195	8.05077	156.784	135.244	292.028	9.21223	0.228403	0.0279665	0.0520908	0.0603873	0.0715179	0.0873052
369	Lepidoptera	Noctuidae	Argyrogramma albostriata	55.11	65.1	29.6	19.8	15.18	4.29	16.0531	7.4166	11.37	8.58458	155.006	139.836	294.843	9.9609	0.220796	0.0273653	0.0520525	0.0576993	0.0677684	0.0826632
370	Lepidoptera	Noctuidae	Argyrogramma albostriata	44.5533	73.2	36.3	21.7	16.41	5.33	16.1907	7.4965	11.9346	8.4096	163.404	146.725	310.13	8.54352	0.23603	0.0275875	0.0523591	0.058311	0.0704905	0.0852457
371	Lepidoptera	Noctuidae	Argyrogramma albostriata	49.4333	72.1	35.4	20.2	16.37	4.65	16.3917	6.85231	12.0883	7.95299	160.694	138.204	298.898	8.44345	0.241219	0.0284082	0.0528405	0.0614395	0.0755972	0.0883224
372	Lepidoptera	Noctuidae	Argyrogramma albostriata	44.57	66.2	32.6	16.2	17.17	5.45	16.277	7.47964	12.23	8.42521	158.898	146.79	305.688	9.37694	0.21656	0.0266165	0.0512047	0.0554284	0.0668303	0.0789626
373	Lepidoptera	Noctuidae	Argyrogramma albostriata	45.8433	69.9	35.1	26.1	17.18	5.46	17.1508	7.48139	12.4652	7.71431	174.093	133.386	307.478	8.76007	0.227333	0.0271909	0.048024	0.06268	0.0651586	0.0869446
374	Lepidoptera	Noctuidae	Argyrogramma albostriata	48.79	67.9	30.9	34	16.11	4.51	16.8353	7.15599	11.8235	8.64111	157.293	146.191	303.485	9.82151	0.223735	0.0271518	0.0523872	0.0563655	0.0683981	0.0806528
375	Lepidoptera	Noctuidae	Argyrogramma albostriata	45.93	68.1	33.3	21.2	17.33	5.14	16.9177	7.7179	12.1208	8.82018	178.528	154.204	332.731	9.99194	0.20467	0.0248016	0.046224	0.0535154	0.0632025	0.0771905
376	Lepidoptera	Noctuidae	Argyrogramma albostriata	44.23	62.1	33.2	16.9	15.99	4.45	16.4391	7.21397	11.1122	8.22822	163.41	136.188	299.599	9.02406	0.207277	0.026303	0.0482243	0.0578637	0.0664498	0.0861869
377	Lepidoptera	Noctuidae	Argyrogramma albostriata	42.29	58.1	28.4	17.7	15.01	4.57	15.6569	6.9546	10.5104	8.0685	145.522	118.306	263.827	9.28969	0.22022	0.0288914	0.0523794	0.0644292	0.0700021	0.0898831
378	Lepidoptera	Noctuidae	Argyrogramma albostriata	47.09	62.8	30.1	18.5	15.96	4.73	15.6225	7.04451	11.054	8.52016	148.302	133.037	281.34	9.34683	0.223218	0.0281676	0.0534357	0.0595672	0.0720076	0.0841418
379	Lepidoptera	Noctuidae	Argyrogramma albostriata	44.33	63.2	32.3	19.4	17.03	5.27	15.968	7.30721	10.9713	8.72165	154.059	132.265	286.324	8.86452	0.220729	0.0277652	0.0516027	0.0601052	0.0681327	0.0830812
380	Lepidoptera	Noctuidae	Argyrogramma albostriata	47.46	68.6	36.1	19.6	15.21	5.109	16.8511	7.47218	11.7981	8.79026	169.139	155.343	324.481	8.98841	0.211414	0.0255254	0.0489687	0.0533177	0.065779	0.0798637
381	Lepidoptera	Noctuidae	Argyrogramma albostriata	46.7967	64.4	26.5	24.2	16.73	4.78	16.8635	7.18732	12.1428	8.64265	161.025	141.864	302.889	11.4298	0.212619	0.0264947	0.0498368	0.0565679	0.0662108	0.0764678
382	Lepidoptera	Noctuidae	Argyrogramma albostriata	47.7567	65.2	34.3	20.2	16.51	4.93	16.679	7.12588	11.3132	7.69603	163.318	123.818	287.136	8.37131	0.22707	0.0281214	0.0494413	0.0652139	0.0679385	0.0927411
383	Lepidoptera	Noctuidae	Argyrogramma albostriata	44.57	61.6	31.6	17.5	16.51	4.42	16.2351	6.52205	11.0839	8.30799	144.954	137.265	282.219	8.93099	0.21827	0.0278102	0.0541453	0.057178	0.0741229	0.085232
384	Lepidoptera	Noctuidae	Argyrogramma albostriata	49.53	70.1	35.4	20.4	16.13	4.54	16.9349	6.96747	11.6846	8.75833	169.88	147.627	317.506	8.9691	0.220783	0.0263698	0.0492853	0.0567146	0.0709581	0.0818131
385	Lepidoptera	Noctuidae	Argyrogramma albostriata	48.2667	66.8	30.4	22.9	17.33	4.71	15.7496	6.91214	10.8548	8.08627	148.556	130.571	279.127	9.18179	0.239318	0.0292811	0.0550173	0.0625953	0.0750768	0.0931145
386	Lepidoptera	Noctuidae	Argyrogramma albostriata	48.4933	82.1	37.2	25.2	16.83	5.52	15.9231	6.91573	11.3475	8.27238	151.034	131.355	282.389	7.5911	0.290734	0.0320866	0.0599925	0.0689803	0.0822822	0.0965254
387	Lepidoptera	Noctuidae	Argyrogramma albostriata	52.3133	65.1	34.8	17.1	16.97	5.03	17.5716	7.63257	12.6312	9.02406	186.373	173.966	360.34	10.3546	0.180663	0.0223913	0.0432919	0.0463795	0.06016	0.0707856
388	Lepidoptera	Noctuidae	Argyrogramma albostriata	45.7767	57.1	28.8	14.7	16.37	4.86	17.0527	7.30113	11.946	9.17181	171.432	158.948	330.38	11.4715	0.172831	0.022872	0.0440784	0.0475406	0.0606924	0.0689669
389	Lepidoptera	Noctuidae	Argyrogramma albostriata	50.03	71.2	37.9	18.1	18.126	5.27	16.693	7.3416	12.0198	8.29904	163.182	145.349	308.531	8.14066	0.230771	0.027349	0.0517092	0.0580535	0.0688516	0.0845894
390	Lepidoptera	Noctuidae	Mythimna rufipennis	42.6067	110.6	17.4	58.3	17.03	4.83	15.105	6.76	11.59	7.395	141.08	124.93	266.01	15.2879	0.415774	0.0395348	0.0745439	0.0841804	0.102994	0.122703
391	Lepidoptera	Noctuidae	Mythimna rufipennis	39.04	79.8	18.8	29.4	16.36	4.66	16.07	6.86	12.37	8.085	160.07	142.65	302.72	16.1021	0.26361	0.0295094	0.0558074	0.0626224	0.0810329	0.0893206
392	Lepidoptera	Noctuidae	Mythimna rufipennis	34.0233	67.7	13.6	23.9	15.19	4.9	14.62	6.88	11.305	7.96	139.73	137.31	277.04	20.3706	0.244369	0.0296997	0.058885	0.0599228	0.081801	0.0914346
393	Lepidoptera	Noctuidae	Mythimna rufipennis	42.43	102.8	22.4	45.4	17.09	4.82	17.075	7.69	13.115	8.615	180.87	160.3	341.17	15.2308	0.301316	0.0297184	0.056057	0.0632504	0.0772164	0.0897373
394	Lepidoptera	Noctuidae	Mythimna rufipennis	34.01	83.9	24.4	24.8	15.86	4.03	14.645	6.735	11.505	7.895	137.19	125.24	262.43	10.7553	0.319704	0.0349034	0.0667665	0.0731371	0.0928654	0.100842
395	Lepidoptera	Noctuidae	Mythimna rufipennis	34.02	61	13.7	18.9	16.65	4.76	15.03	6.9	12.055	8.005	145.65	134.17	279.82	20.4248	0.217997	0.0279117	0.0536234	0.0582116	0.0753107	0.080935
396	Lepidoptera	Noctuidae	Mythimna rufipennis	39.85	78.3	13.7	38.3	15.94	4.64	15.695	7.03	12.025	7.805	152.45	129.58	282.03	20.5861	0.27763	0.0313751	0.0580435	0.0682878	0.0801981	0.0942807
397	Lepidoptera	Noctuidae	Mythimna rufipennis	42.46	75.4	17.8	30.1	16.21	4.5	15.625	7.22	12.415	8.11	156.34	143.3	299.64	16.8337	0.251635	0.0289792	0.0555412	0.0605954	0.0769712	0.0862419
398	Lepidoptera	Noctuidae	Mythimna rufipennis	36.3	87.8	21.2	29.9	16.21	4.65	15.545	7.26	12.28	8.205	154.02	134.34	288.36	13.6019	0.304481	0.0324947	0.0608373	0.0697496	0.0830271	0.0929973
399	Lepidoptera	Noctuidae	Mythimna rufipennis	40.9667	67.8	16.2	23.7	15.4	5.02	13.83	6.34	11.495	6.88	127.05	106.76	233.81	14.4327	0.289979	0.035217	0.0648097	0.077127	0.0939082	0.104116
400	Lepidoptera	Noctuidae	Mythimna rufipennis	47.6267	70.2	18.3	29.5	15.58	4.79	13.205	6.005	10.74	7.02	113.07	114.78	227.85	12.4508	0.308097	0.0367722	0.0741005	0.0729966	0.105662	0.111129
401	Lepidoptera	Noctuidae	Mythimna rufipennis	40.15	76.3	20.8	31.4	17.6	5.32	14.42	6.775	11.27	7.56	136.77	127.54	264.31	12.7072	0.288676	0.0330483	0.0638663	0.0684882	0.0894103	0.102522
402	Lepidoptera	Noctuidae	Mythimna rufipennis	39.0533	74.6	19.5	32.5	16.1	4.83	15.225	7.085	11.53	7.88	149.83	127.62	277.45	14.2282	0.268877	0.0311304	0.0576462	0.0676785	0.0800704	0.0950635
403	Lepidoptera	Noctuidae	Mythimna rufipennis	39.54	69.3	21.7	29.8	16	4.8	14.11	6.76	11.415	8.055	137.24	121.63	258.87	11.9295	0.267702	0.0321577	0.0606577	0.0684425	0.0872756	0.0905368
404	Lepidoptera	Noctuidae	Mythimna rufipennis	39.1533	74.3	14.5	33.8	18.67	4.87	15.545	6.64	12.03	7.51	145.06	126.7	271.76	18.7421	0.273403	0.0317182	0.0594219	0.0680327	0.0835094	0.0954089
405	Lepidoptera	Noctuidae	Mythimna rufipennis	36.4333	56.6	14.9	24.3	16.27	4.57	13.85	6.205	10.92	7.06	121.12	111.06	232.18	15.5826	0.243776	0.0324029	0.0621144	0.0677408	0.087542	0.0975845
406	Lepidoptera	Noctuidae	Mythimna rufipennis	43.1133	65.7	19.1	26.1	15.39	5.23	14.76	6.78	11.24	7.47	141.6	116.29	257.89	13.5021	0.25476	0.0314303	0.0572426	0.0697012	0.0809966	0.0965374
407	Lepidoptera	Noctuidae	Mythimna rufipennis	45.3	67.3	16.7	28.5	17.27	5.09	14.665	6.84	11.3	7.57	138.02	124.34	262.36	15.7102	0.256518	0.0312687	0.0594382	0.0659776	0.0817842	0.0959032
408	Lepidoptera	Noctuidae	Mythimna rufipennis	45.74	78.2	21.9	31.1	17.5	5.15	16.045	7.03	12.695	7.665	156.79	133.24	290.03	13.2434	0.269627	0.0304902	0.0564008	0.0663695	0.0783986	0.0908779
409	Lepidoptera	Noctuidae	Mythimna rufipennis	40.17	75.6	21.4	31.5	17.05	5.41	15.49	6.72	12.345	7.755	147.25	136.38	283.63	13.2537	0.266544	0.0306555	0.0590481	0.0637544	0.0835296	0.0908214
410	Lepidoptera	Noctuidae	Mythimna rufipennis	39.1733	68.2	16.4	23.4	16.19	4.52	14.37	6.27	11.045	7.19	123.96	110.45	234.41	14.2933	0.290943	0.0352303	0.0666209	0.0747698	0.0916575	0.103991
411	Lepidoptera	Noctuidae	Polia illoba	42.4567	123.6	37	69.8	18.69	5.21	19.11	7.82	14.79	9.515	201.82	187.59	389.41	10.5246	0.317403	0.0285497	0.0550865	0.0592652	0.0743947	0.0790009
412	Lepidoptera	Noctuidae	Polia illoba	39.5533	107.2	43.9	45.3	17.89	5.34	20.65	8.985	16.705	10.405	241.42	221.25	462.67	10.5392	0.231699	0.0223782	0.0428868	0.0467966	0.0558032	0.0595674
413	Lepidoptera	Noctuidae	Polia illoba	43.6967	103.8	35.9	51	17.77	6.17	18.245	8.475	14.355	9.755	197.88	185.59	383.47	10.6816	0.270686	0.0265685	0.0514869	0.0548964	0.0658893	0.0727559
414	Lepidoptera	Noctuidae	Polia illoba	41.25	118.9	36.8	64.5	19.98	5.85	19.055	7.63	15.795	10.115	197.89	206.29	404.18	10.9832	0.294176	0.0269784	0.055102	0.0528582	0.0749993	0.0682504
415	Lepidoptera	Noctuidae	Polia illoba	37.7533	107.7	42	47.5	18.93	5.42	19.735	8.42	15.755	10	211.05	199.44	410.49	9.77357	0.262369	0.0252816	0.0491725	0.052035	0.0624538	0.0658703
416	Lepidoptera	Noctuidae	Polia illoba	43.4767	117	42.9	56.4	18.44	5.75	19.31	9.125	15.49	9.575	230.5	190.91	421.41	9.82308	0.277639	0.0256678	0.0469269	0.0566584	0.0613872	0.0729294
417	Lepidoptera	Noctuidae	Polia illoba	37.9767	76.8	33	29.4	19.36	5.16	18.17	9.19	14.42	9.915	207.64	189.49	397.13	12.0342	0.193388	0.0220672	0.0422056	0.0462481	0.052482	0.0612947
418	Lepidoptera	Noctuidae	Polia illoba	40.09	43.09	21.4	13.5	20.05	6.5	18.365	8.31	14.775	10.13	202.92	195.1	398.02	18.5991	0.108261	0.0164924	0.0323492	0.0336458	0.0430127	0.0438583
419	Lepidoptera	Noctuidae	Polia illoba	39.3567	79.7	35.4	26.1	19.48	5.45	20.92	8.615	15.77	10.035	238.15	206.11	444.26	12.5497	0.179399	0.0200952	0.0374868	0.0433142	0.049535	0.0564131
420	Lepidoptera	Noctuidae	Polia illoba	41	87.6	39.1	29.2	21.21	5.96	19.825	8.485	15.46	9.715	227.51	197.45	424.96	10.8685	0.206137	0.0220244	0.0411388	0.0474018	0.05564	0.062316
421	Lepidoptera	Noctuidae	Polia illoba	40.16	96.8	40.3	37	20.86	5.81	19.57	8.44	16.39	10.865	234.02	234.32	468.34	11.6213	0.206687	0.0210076	0.0420421	0.0419883	0.0595668	0.0552496
422	Lepidoptera	Noctuidae	Polia illoba	38.0267	86.3	36.4	29	20.6	5.35	19.6	8.525	15.525	10.28	225.45	212	437.45	12.0179	0.19728	0.0212362	0.0412055	0.0438197	0.0555975	0.0582077
423	Lepidoptera	Noctuidae	Polia illoba	39.6967	108.8	43.6	44.7	21.13	5.41	19.825	8.69	16.06	11.085	228.02	236	464.02	10.6427	0.234473	0.022479	0.0457448	0.044198	0.0605454	0.0585913
424	Lepidoptera	Noctuidae	Polia illoba	42.5633	68.1	28.6	29.4	20.25	5.6	19.275	8.02	15.825	10.365	211.94	218.98	430.92	15.0671	0.158034	0.0191504	0.0389368	0.0376851	0.0533832	0.0503107
425	Lepidoptera	Noctuidae	Polia illoba	43.15	95.8	37.3	41.2	19.17	6.02	18.44	8.22	15.235	10.36	210.49	196.03	406.52	10.8987	0.235659	0.0240769	0.0464998	0.0499298	0.0645729	0.0620127
426	Lepidoptera	Noctuidae	Polia illoba	41.3833	82.6	38.2	29	19.09	5.82	19.2	8.035	15.505	9.805	213.4	209.2	422.6	11.0628	0.195457	0.021506	0.0425888	0.0434439	0.0589119	0.059782
427	Lepidoptera	Noctuidae	Polia illoba	40.1833	138.1	45.4	78.2	19.03	5.63	16.8714	7.8883	13.9093	9.91051	194.742	206.373	401.116	8.83514	0.34429	0.0292973	0.0603444	0.0569434	0.0883004	0.0852504
428	Lepidoptera	Noctuidae	Polia illoba	37.8167	140.7	43.7	87.8	18.99	5.35	18.5007	7.94098	13.4113	9.56058	205.333	190.556	395.889	9.05924	0.355403	0.0299622	0.057768	0.062248	0.0807392	0.0925106
429	Lepidoptera	Noctuidae	Polia illoba	39.04	162.5	45.8	104.3	19.12	6.32	18.265	8.66859	14.2429	10.224	221.836	219.391	441.227	9.63377	0.368291	0.0288912	0.057464	0.0581042	0.0805115	0.0875402
430	Lepidoptera	Noctuidae	Polia illoba	44.52	144.8	39.5	89.3	18.91	4.63	17.6623	7.93625	13.7923	9.33434	206.524	203.751	410.276	10.3867	0.352934	0.0293298	0.0582657	0.0590588	0.0858462	0.0934685
431	Lepidoptera	Noctuidae	Polia illoba	42.55	76.8	32.9	39	17.03	5.3	17.0116	7.06636	12.3684	8.78259	199.133	195.964	395.098	12.0091	0.194382	0.0221807	0.0440085	0.0447202	0.072902	0.0806759
432	Lepidoptera	Noctuidae	Polia illoba	43.0133	151.8	40.1	93.3	19.16	5.56	19.2779	8.5916	14.4616	10.2108	234.72	217.227	451.947	11.2705	0.33588	0.0272614	0.0524911	0.0567182	0.074388	0.0834374
433	Lepidoptera	Noctuidae	Polia illoba	43.06	166.4	46.5	100.5	19.53	5.96	19.1913	8.60344	13.9383	10.4028	225.693	185.547	411.24	8.84387	0.40463	0.0313676	0.0571555	0.0695222	0.0781267	0.0889648
434	Lepidoptera	Noctuidae	Polia illoba	43.1067	147.9	51.9	75.8	19.41	5.48	19.0276	8.1107	13.8813	10.3412	184.596	230.671	415.267	8.00128	0.356157	0.0292858	0.0658814	0.0527219	0.0788027	0.0847198
435	Lepidoptera	Noctuidae	Polia illoba	38.92	90.9	43.5	26.2	18.08	5.85	18.0875	8.47694	14.107	9.78364	217.093	201.08	418.173	9.61318	0.217374	0.0227995	0.0439173	0.0474147	0.062182	0.0690789
436	Lepidoptera	Noctuidae	Polia illoba	39.02	89.8	34.7	16.2	17.99	5.16	17.4776	7.69422	12.7328	9.52532	186.298	179.031	365.329	10.5282	0.245806	0.0259391	0.0508663	0.0529309	0.0704678	0.0781328
437	Lepidoptera	Noctuidae	Polia illoba	42.6567	75.4	34.1	21.8	17.58	5.01	16.997	7.21941	13.0887	9.24496	180.222	173.511	353.733	10.3734	0.213155	0.0245476	0.0481812	0.0500447	0.0707638	0.0717602
438	Lepidoptera	Noctuidae	Polia illoba	43.4067	134.3	38.4	78.1	19.88	6.72	17.1426	7.32238	13.0716	9.08845	176.338	182.609	358.947	9.34757	0.37415	0.0322855	0.0657193	0.0634623	0.0923227	0.0975481
439	Lepidoptera	Noctuidae	Polia illoba	39.6833	113.3	42.3	54.5	18.76	5.74	17.9362	7.87781	13.4212	9.62597	467.289	206.502	673.791	15.9289	0.168153	0.0157975	0.0227787	0.0515454	0.0753321	0.0823911
440	Lepidoptera	Noctuidae	Polia illoba	40.7533	131.7	50.4	61.5	19.06	6.14	18.3165	7.83025	13.5234	9.82421	199.542	199.818	399.36	7.92381	0.329778	0.0287361	0.0575119	0.0574326	0.0800155	0.0863795
441	Lepidoptera	Noctuidae	Polia illoba	40.0567	124.8	36.2	69.6	18.36	5.63	16.6776	6.96421	12.8159	9.31415	193.013	188.333	381.347	10.5344	0.327261	0.0292946	0.0578789	0.0593171	0.0961836	0.0935867
442	Lepidoptera	Noctuidae	Polia illoba	43.58	114.2	41.6	55.8	19.03	6.03	16.8443	7.2236	13.0218	9.32761	171.142	181.578	352.72	8.47885	0.32377	0.0302972	0.0624419	0.0588532	0.0878269	0.0879815
443	Lepidoptera	Noctuidae	Helicoverpa armigera	49.12	100.5	38.7	44	18.46	4.76	16.97	7.45	12.63	8.205	168.33	137.34	305.67	7.89845	0.328786	0.0327967	0.0595554	0.0729938	0.0792948	0.0967389
444	Lepidoptera	Noctuidae	Helicoverpa armigera	37.245	86.2	30.5	42.2	17.56	4.61	16.455	7.045	12.8	8.74	153.21	148.76	301.97	9.90066	0.285459	0.0307461	0.0605991	0.0624119	0.0800893	0.0829912
445	Lepidoptera	Noctuidae	Helicoverpa armigera	44.52	79.5	21.8	46.6	15.76	4.32	14.15	6.305	10.75	7.335	116.5	104	220.5	10.1147	0.360544	0.0404366	0.0765346	0.0857334	0.0999406	0.113077
446	Lepidoptera	Noctuidae	Helicoverpa armigera	55.1867	125.7	31.1	81.9	17.08	4.47	14.94	6.705	11.59	7.455	133.88	115.09	248.97	8.00547	0.50488	0.0450319	0.0837437	0.0974159	0.111923	0.129759
447	Lepidoptera	Noctuidae	Helicoverpa armigera	54.77	151.1	33.7	104.1	19.45	5.7	15.6	7.095	11.4	8.065	146.33	123.57	269.9	8.0089	0.559837	0.0455438	0.0840038	0.0994762	0.111059	0.133697
448	Lepidoptera	Noctuidae	Helicoverpa armigera	53.21	121.1	43.3	58.5	17.92	5.21	18.27	8.105	13.76	8.835	192.7	156.98	349.68	8.07575	0.346317	0.0314703	0.0571071	0.0701016	0.0743157	0.0905205
449	Lepidoptera	Noctuidae	Helicoverpa armigera	49.1533	89.2	28.8	38.1	16.6	4.6	15.88	7	12.015	7.985	142.61	132.51	275.12	9.55278	0.324222	0.0343289	0.0662266	0.0712744	0.0849638	0.0984427
450	Lepidoptera	Noctuidae	Helicoverpa armigera	53.6533	90.5	32.8	41.5	18.57	5.13	16.41	7.2	12.69	8.16	156.09	140.17	296.26	9.03232	0.305475	0.0321108	0.0609466	0.0678687	0.0805162	0.0918697
451	Lepidoptera	Noctuidae	Helicoverpa armigera	50.8533	84.4	36.5	35.6	17.32	4.83	16.165	6.875	11.81	8	146.49	135.95	282.44	7.73808	0.298825	0.0325271	0.0627138	0.0675759	0.0826652	0.097237
452	Lepidoptera	Noctuidae	Helicoverpa armigera	53.0733	126.1	41.3	65.7	18.12	5.27	17.945	7.84	13.565	9.39	184.16	167.31	351.47	8.51017	0.358779	0.0319499	0.0609765	0.0671175	0.0798175	0.0881601
453	Lepidoptera	Noctuidae	Helicoverpa armigera	48.7633	217	51.7	138	18.91	5.41	19.12	7.94	14.3	9.085	199.99	184.81	384.8	7.44294	0.563929	0.038282	0.0736583	0.0797085	0.0970335	0.113388
454	Lepidoptera	Noctuidae	Helicoverpa armigera	43.67	82.8	34.5	33.5	17.15	5	16.895	7.585	12.615	8.345	168.12	138.41	306.53	8.88493	0.27012	0.0296854	0.0541247	0.0657427	0.071007	0.0864374
455	Lepidoptera	Noctuidae	Helicoverpa armigera	49.69	122.1	41.1	60.9	18.05	5.71	17	7.295	12.51	8.755	159.27	143.12	302.39	7.35742	0.403783	0.0365418	0.0693783	0.0772071	0.0891012	0.100889
456	Lepidoptera	Noctuidae	Helicoverpa armigera	50.13	135.5	38.1	80.3	18.61	5.17	17.135	7.76	12.845	8.75	167.03	142.6	309.63	8.12677	0.437619	0.0375947	0.0696908	0.0816301	0.0875435	0.103568
457	Lepidoptera	Noctuidae	Helicoverpa armigera	47.61	165	55.7	85.4	19.77	5.65	10.975	8.37	15.025	9.385	212.74	188.12	400.86	7.19677	0.411615	0.0320442	0.06038	0.0682821	0.139834	0.0910947
458	Lepidoptera	Noctuidae	Helicoverpa armigera	53	119.9	36	66.7	17.76	5.63	15.15	6.61	11.54	7.915	134	123.28	257.28	7.14667	0.466029	0.0425602	0.0817156	0.0888213	0.109344	0.119882
459	Lepidoptera	Noctuidae	Heliothis dipsacea	37.5833	72.2	15.9	25	15.78	4.82	15.995	7.435	11.685	8.52	157.28	140.75	298.03	18.744	0.242257	0.0285107	0.054025	0.0603699	0.0714502	0.0853494
460	Lepidoptera	Noctuidae	Heliothis dipsacea	39.1533	98	15.4	31.3	13.37	4.36	15.58	7.56	12.16	8.42	152.07	137.01	289.08	18.7714	0.339007	0.0342448	0.0650983	0.0722538	0.0840473	0.0966868
461	Lepidoptera	Noctuidae	Heliothis dipsacea	42.335	102	30.8	30.8	15.22	4.62	15.98	7.33	12.63	8.845	148.24	144.62	292.86	9.50844	0.348289	0.0344858	0.0681294	0.0698348	0.0862222	0.0904063
462	Lepidoptera	Noctuidae	Heliothis dipsacea	39.97	67.1	17.1	21.2	15.18	4.85	15.48	7.475	12.14	8.1	156.66	133.69	290.35	16.9795	0.2311	0.0282124	0.0522881	0.061272	0.0707912	0.0833024
463	Lepidoptera	Noctuidae	Heliothis dipsacea	45.11	93.6	20.3	40.2	16.11	4.81	15.475	7.025	11.955	8.44	147.25	140.21	287.46	14.1606	0.325611	0.0336558	0.0657026	0.0690016	0.088994	0.0958839
464	Lepidoptera	Noctuidae	Heliothis dipsacea	40.0467	85.1	22.9	26.9	16.13	4.95	16.975	8.01	12.965	8.59	174.71	155.97	330.68	14.4402	0.257348	0.027897	0.0528016	0.0591458	0.0678457	0.0828322
465	Lepidoptera	Noctuidae	Heliothis dipsacea	45.885	64.5	18.5	19.8	14.69	4.16	15.485	7.14	12.2	8.34	147.64	147.87	295.51	15.9735	0.218267	0.0271774	0.0543971	0.0543125	0.0726391	0.0789322
466	Lepidoptera	Noctuidae	Heliothis dipsacea	40.8267	82.6	23.9	27.4	19.33	5.28	16.65	7.26	13.02	8.715	163.56	154.49	318.05	13.3075	0.259708	0.0285756	0.0555665	0.0588288	0.0751864	0.0800962
467	Lepidoptera	Noctuidae	Heliothis dipsacea	48.09	68.2	19.7	26.2	15.32	4.51	14.78	6.71	11.65	7.935	136.45	135.58	272.03	13.8086	0.250708	0.0303582	0.0605227	0.0609111	0.0832713	0.0893345
468	Lepidoptera	Noctuidae	Heliothis dipsacea	42.1133	124.8	28.9	56.3	17.78	4.93	18.245	7.7	13.88	9.55	184.65	177.97	362.62	12.5474	0.344162	0.0308074	0.0605004	0.0627712	0.0795193	0.084278
469	Lepidoptera	Noctuidae	Heliothis dipsacea	38.71	82	27.6	35	18.14	5.61	17.96	8.09	13.505	9.075	189.75	164.18	353.93	12.8236	0.231684	0.0255852	0.0477227	0.0551552	0.0623235	0.0738866
470	Lepidoptera	Noctuidae	Heliothis dipsacea	43.38	85.1	27.4	31.6	16.71	4.7	15.88	7.29	12.28	8.965	160.58	158.24	318.82	11.6358	0.266922	0.0289347	0.0574478	0.0582973	0.0796869	0.0837946
471	Lepidoptera	Noctuidae	Heliothis dipsacea	38.85	84.4	27.1	40.6	16.51	4.35	15.4996	7.15497	11.8987	8.4511	150.392	138.772	289.164	10.6702	0.291876	0.0317708	0.0610867	0.0662019	0.0828407	0.0913607
472	Lepidoptera	Noctuidae	Heliothis dipsacea	41.1967	94.2	42.1	34.5	17.26	5.16	16.7857	7.3576	12.0165	8.99991	173.648	165.426	339.074	8.05402	0.277815	0.028624	0.0558927	0.0586708	0.0785869	0.0897451
473	Lepidoptera	Noctuidae	Heliothis dipsacea	42.4733	80.2	33.4	33.5	16.37	4.98	16.0888	7.27134	11.3788	9.16964	160.377	153.454	313.83	9.39612	0.255552	0.028536	0.0558401	0.0583593	0.0765505	0.0858299
474	Lepidoptera	Noctuidae	Heliothis dipsacea	41.0867	76.1	33.5	31.8	16.45	5.02	15.7818	6.96204	11.6462	8.83078	146.784	143.679	290.463	8.67054	0.261996	0.0300332	0.0594311	0.0607154	0.0793963	0.0848219
475	Lepidoptera	Noctuidae	Heliothis dipsacea	44.5	74.1	30.1	33.9	16.66	4.33	14.6422	6.27842	11.1588	8.42256	141.466	132.272	273.738	9.09427	0.270697	0.0314467	0.0608495	0.0650792	0.0936384	0.0915901
476	Lepidoptera	Noctuidae	Heliothis dipsacea	39.2433	66.2	26.7	27.3	17.37	4.38	15.9439	7.34354	11.8859	8.5932	143.972	144.682	288.654	10.811	0.22934	0.0281871	0.0565133	0.056236	0.0694909	0.0796601
477	Lepidoptera	Noctuidae	Heliothis dipsacea	46.81	80.1	32.7	33.9	15.93	4.39	14.5109	6.57194	11.1221	8.20394	146.975	129.654	276.63	8.45962	0.289557	0.0323532	0.0608936	0.0690286	0.0938484	0.0980859
478	Lepidoptera	Noctuidae	Heliothis dipsacea	42.0833	77.9	27.9	42.3	15.18	4.23	14.6023	6.54076	10.42	8.26378	136.204	129.077	265.281	9.50827	0.293651	0.0332708	0.0648007	0.0683785	0.0924104	0.1025
479	Lepidoptera	Noctuidae	Heliothis dipsacea	40.33	95.7	39.9	44.4	16.84	4.29	15.5437	7.30624	11.0139	7.96017	153.793	132.543	286.336	7.17635	0.334222	0.0341648	0.063609	0.0738072	0.0861405	0.111582
480	Lepidoptera	Noctuidae	Heliothis dipsacea	35.55	83.2	28.3	18.1	15.85	4.16	15.0941	6.66504	11.2931	8.08025	140.481	132.787	273.269	9.65613	0.304462	0.0333789	0.0649296	0.068692	0.0906673	0.0999591
481	Lepidoptera	Noctuidae	Heliothis dipsacea	39.73	75.9	35.7	25.6	15.7	4.89	16.5749	7.72547	12.2342	8.99496	176.285	159.682	335.967	9.41083	0.225915	0.0259313	0.0494204	0.0545589	0.0680368	0.0791674
482	Lepidoptera	Noctuidae	Heliothis dipsacea	41.83	66.9	27.8	28.8	15.38	4.22	15.5491	7.07649	11.1979	7.68701	147.592	120.141	267.733	9.63069	0.249876	0.03055	0.055418	0.0680801	0.0743346	0.0950205
483	Lepidoptera	Noctuidae	Heliothis dipsacea	39.0967	67.3	33.7	22.2	14.86	4.41	15.4723	7.33787	11.2649	8.69152	159.533	136.858	296.391	8.79498	0.227065	0.0276785	0.0514229	0.059943	0.0722577	0.0837882
484	Lepidoptera	Noctuidae	Heliothis dipsacea	36.01	62.2	25.4	26.1	13.85	4.05	14.8232	6.85223	10.738	8.16403	138.159	127.596	265.754	10.4628	0.234051	0.0296767	0.0570844	0.0618101	0.0776464	0.089964
485	Lepidoptera	Noctuidae	Heliothis dipsacea	41.6833	67.19	30.1	30.7	14.18	4.36	15.2338	6.719	10.4908	8.38271	140.896	127.731	268.627	8.9245	0.250123	0.0305142	0.0581772	0.0641735	0.080083	0.0932089
486	Lepidoptera	Noctuidae	Heliothis dipsacea	38.6833	71.3	25.8	29.6	14.04	4.59	15.7909	7.24207	11.3932	8.40713	159.017	144.819	303.835	11.7766	0.234667	0.0277912	0.0531009	0.058307	0.073837	0.0881563
487	Lepidoptera	Noctuidae	Heliothis dipsacea	38.6067	59.1	25.4	22.5	13.48	4.31	14.7153	6.75471	11.1162	8.01587	137.364	132.164	269.528	10.6113	0.219272	0.0285226	0.0559654	0.0581677	0.0773426	0.0862751
488	Lepidoptera	Noctuidae	Heliothis dipsacea	49.6267	68.2	24.9	32.5	14.25	4.34	14.5092	6.49548	10.7311	8.20525	130.537	129.959	260.495	10.4617	0.261809	0.0317024	0.0632645	0.0635458	0.0876271	0.0937897
489	Lepidoptera	Noctuidae	Heliothis dipsacea	40.1867	59.2	22.1	28.5	12.72	4.02	13.9016	6.71998	10.3109	8.06306	136.373	129.746	266.119	12.0416	0.222457	0.0289125	0.0564198	0.0593018	0.082362	0.0925478
490	Lepidoptera	Noctuidae	Oraesia excavata	37.1833	259.8	63.3	79.1	22.77	5.86	23.33	10.335	17.755	11.64	311.82	276.08	587.9	9.28752	0.441912	0.0274168	0.0516911	0.0583828	0.0668489	0.0779913
491	Lepidoptera	Noctuidae	Oraesia excavata	34.03	235.7	56.3	133.2	23.14	6.06	24.385	10.65	18.785	12.715	341.8	311.49	653.29	11.6037	0.360789	0.0235003	0.0449167	0.0492874	0.0591163	0.0642765
492	Lepidoptera	Noctuidae	Oraesia excavata	34.8767	307.6	54.7	123.3	23.41	6.48	23.75	9.84	18.3	11.71	317.94	303.38	621.32	11.3587	0.495075	0.0282279	0.055163	0.0578104	0.0750472	0.0818437
493	Lepidoptera	Noctuidae	Oraesia excavata	34.03	252.6	69.9	186.2	23.88	6.21	25.045	10.97	19.43	11.84	374.57	312.83	687.4	9.83405	0.367472	0.023121	0.042431	0.0508052	0.0578481	0.0690863
494	Lepidoptera	Noctuidae	Oraesia excavata	35.2367	221.7	63.4	117.8	24.26	6.6	24.845	10.615	19.025	11.925	341.11	318.45	659.56	10.4032	0.336133	0.022575	0.0436504	0.0467565	0.0564578	0.0656296
495	Lepidoptera	Noctuidae	Oraesia excavata	32.9733	242.9	56.7	101.3	24	6.34	24.38	10.38	19.39	12.245	346	324.66	670.66	11.8282	0.362181	0.0232387	0.0450441	0.0480048	0.0615861	0.0656413
496	Lepidoptera	Noctuidae	Oraesia excavata	35	138	35.9	129.5	20.47	5.44	20.845	9.635	16.135	10.715	265.22	229.8	495.02	13.7889	0.278777	0.023731	0.0442928	0.0511198	0.0584906	0.0679483
497	Lepidoptera	Noctuidae	Oraesia excavata	34.0433	170.1	44.2	81	21.14	5.67	22.97	10.03	17.74	11.265	296.29	257.98	554.27	12.54	0.30689	0.0235305	0.0440185	0.0505552	0.0566096	0.065263
498	Lepidoptera	Noctuidae	Oraesia excavata	33.38	192.7	48.7	98.6	19.66	5.17	21.365	9.6	16.65	10.79	276.07	243.9	519.97	10.677	0.370598	0.026697	0.0502831	0.0569153	0.067681	0.077269
499	Lepidoptera	Noctuidae	Oraesia excavata	39.6633	191	78.2	89.32	23.44	6.61	25.455	9.74	19.745	12.73	332.27	335.94	668.21	8.54488	0.285838	0.0206825	0.0415935	0.0411391	0.0557423	0.0549833
500	Lepidoptera	Noctuidae	Oraesia excavata	37.03	236.8	92.5	100.5	25.9	7.21	27.68	11.18	20.305	13.36	407.7	324.88	732.58	7.91978	0.323241	0.0210056	0.0377442	0.0473661	0.0497259	0.0567259
501	Lepidoptera	Noctuidae	Oraesia excavata	35.0233	231.6	92.5	95.6	23.56	6.46	26.545	12.12	20.31	12.78	391.89	343.31	735.2	7.94811	0.315016	0.0206997	0.0388334	0.0443285	0.0473025	0.0586312
502	Lepidoptera	Noctuidae	Oraesia excavata	34.52	237.2	70.8	124.6	22.54	5.64	25.19	9.54	17.565	12.215	317.61	285.9	603.51	8.52415	0.393034	0.0255195	0.0484912	0.0538695	0.0640886	0.071782
503	Lepidoptera	Noctuidae	Oraesia excavata	33.07	205.1	79.4	90.1	23.44	6.24	26.2	11.07	20.79	13.15	382.51	328.96	711.47	8.96058	0.288276	0.0201292	0.0374404	0.0435351	0.049378	0.0523845
504	Lepidoptera	Noctuidae	Oraesia excavata	33.9233	216.5	85.3	85.6	23.32	6.2	26.135	10.745	19.78	12.855	345.01	346.29	691.3	8.10434	0.313178	0.0212844	0.0426479	0.0424902	0.0523962	0.0578669
505	Lepidoptera	Noctuidae	Oraesia excavata	35.33	216.6	75.8	103.7	21.92	6.2	24.685	10.23	19.23	12.37	322.4	317.61	640.01	8.4434	0.338432	0.0229955	0.0456493	0.0463378	0.0582801	0.06187
506	Lepidoptera	Noctuidae	Oraesia excavata	34.02	185	74.7	68.1	22.06	6.32	25.405	10.025	19.82	11.75	331.79	307.7	639.49	8.56078	0.289293	0.0212692	0.0409942	0.0442037	0.053405	0.0584042
507	Lepidoptera	Noctuidae	Oraesia excavata	34.52	193.7	67.4	82.7	21.74	6	25.005	10.59	18.73	12.26	344.37	305.3	649.67	9.63902	0.298151	0.0214226	0.0404147	0.0455867	0.0525584	0.0606089
508	Lepidoptera	Noctuidae	Oraesia excavata	36.7567	236.7	69.8	119.1	22.56	6.21	23.66	9.99	18.545	11.83	313.39	290.65	604.04	8.65387	0.391861	0.0254703	0.0490924	0.0529333	0.0650907	0.0701274
509	Lepidoptera	Noctuidae	Oraesia excavata	37.18	202.2	58	101.2	22.5	6.41	24.09	10.015	18.655	12.215	310.78	302.67	613.45	10.5767	0.329611	0.0231799	0.0457549	0.0469809	0.058939	0.0624025
510	Lepidoptera	Noctuidae	Oraesia excavata	36.9333	214.4	59.2	108.4	23.53	6.52	21.64	9.405	16.515	11.49	266.28	261.77	528.05	8.91976	0.406022	0.0277292	0.0549887	0.0559361	0.0719443	0.0771638
511	Lepidoptera	Noctuidae	Oraesia excavata	33.7233	159.8	60	59.3	21.54	5.7	24.55	10.52	18.37	11.755	337.76	292.21	629.97	10.4995	0.253663	0.0200664	0.0374266	0.0432607	0.0489464	0.0585405
512	Lepidoptera	Noctuidae	Oraesia excavata	30.2767	118	65.9	65.1	22.79	6.18	22.865	9.85	17.46	11.78	298.39	276.91	575.3	8.72989	0.20511	0.0188819	0.0364046	0.0392286	0.0482318	0.0528143
513	Lepidoptera	Noctuidae	Oraesia excavata	30.0867	202.9	69.4	84.4	23.1	5.65	22.255	9.425	16.74	11.17	281.38	251.41	532.79	7.67709	0.380825	0.0267353	0.050623	0.0566576	0.0679097	0.0761785
514	Lepidoptera	Noctuidae	Oraesia excavata	36.9067	142	46.8	60.2	21.17	5.29	21.82	10.035	17.055	11.43	280.86	255.16	536.02	11.4534	0.264915	0.0222312	0.0424282	0.0467016	0.0544217	0.0611288
515	Lepidoptera	Noctuidae	Oraesia excavata	40.26	194.4	63.8	87.6	23.44	5.92	22.585	9.355	17.145	10.625	276.19	240.87	517.06	8.10439	0.375972	0.0269654	0.0504824	0.0578849	0.0659909	0.0765388
516	Lepidoptera	Noctuidae	Oraesia excavata	36.4333	217.5	72.3	94.9	22.89	6.12	24.09	10.33	18.215	11.7	340	284.65	624.65	8.6397	0.348195	0.0236098	0.0433761	0.0518106	0.0592642	0.0692014
517	Lepidoptera	Noctuidae	Oraesia excavata	37.2	160.9	52.6	68.5	23.15	5.91	22.82	9.045	17.03	11.145	273.71	263.36	537.07	10.2105	0.299589	0.0236182	0.0463433	0.0481646	0.0614545	0.0668318
518	Lepidoptera	Noctuidae	Oraesia excavata	41.4467	182.8	62.8	86.5	24.15	6.14	22.01	9.08	17.055	10.565	265.94	247.82	513.76	8.18089	0.355808	0.0263165	0.0508399	0.0545572	0.0676522	0.0750355
519	Lepidoptera	Noctuidae	Oraesia excavata	35.1633	197.2	54.7	89.3	22.63	6.19	22.545	8.53	16.25	10.875	248.51	231.12	479.63	8.76837	0.41115	0.0292784	0.056508	0.0607597	0.0730221	0.0794641
520	Lepidoptera	Noctuidae	Spodoptera exigua	34.0367	16.8	6.5	7.5	11.05	3.12	11.725	4.465	9.735	5.905	71.36	80.27	151.63	23.3277	0.110796	0.0270315	0.0574381	0.0510624	0.0782925	0.0713015
521	Lepidoptera	Noctuidae	Spodoptera exigua	42.5967	28.6	10.8	13.2	11.86	3.65	12.87	4.94	10.655	6.165	85.3	84.16	169.46	15.6907	0.168771	0.0315585	0.0626952	0.0635444	0.0841158	0.0814135
522	Lepidoptera	Noctuidae	Spodoptera exigua	45.9933	23	8.5	11.3	10.88	3.12	11.405	4.56	8.975	6.265	73.6	76.5	150.1	17.6588	0.153231	0.0319509	0.0651608	0.0626906	0.0922155	0.085292
523	Lepidoptera	Noctuidae	Spodoptera exigua	38.085	30	10.7	14.8	12.73	3.41	12.15	4.78	9.6	6.465	81.76	85.04	166.8	15.5888	0.179856	0.0328371	0.0669915	0.0644076	0.0943097	0.0882512
524	Lepidoptera	Noctuidae	Spodoptera exigua	33.31	23.66	8	11.4	12.64	3.66	12.655	4.415	10.135	6.375	78.13	89.33	167.46	20.9325	0.141287	0.0290467	0.0622572	0.0544515	0.0870592	0.0752841
525	Lepidoptera	Noctuidae	Spodoptera exigua	40.18	29.3	10.6	14	12.54	3.1	12.395	4.55	9.375	6.26	77.14	82.48	159.62	15.0585	0.183561	0.0339115	0.0701704	0.0656274	0.0959789	0.0922334
526	Lepidoptera	Noctuidae	Spodoptera exigua	37.09	28.5	10.4	13.4	12.67	3.6	12.565	4.84	9.555	6.375	85.29	89.17	174.46	16.775	0.163361	0.0306004	0.0625928	0.0598692	0.0877838	0.0876419
527	Lepidoptera	Noctuidae	Spodoptera exigua	40.7	23.8	6.9	12.5	12.59	3.7	14.29	5.005	11.02	7.325	97.26	108.67	205.93	29.8449	0.115573	0.0236902	0.0501596	0.044893	0.0682106	0.0604365
528	Lepidoptera	Noctuidae	Spodoptera exigua	43.4333	28.2	10.7	13.4	11.2	3.35	12.135	4.21	9.35	6.37	70.78	82.72	153.5	14.3458	0.183713	0.0345952	0.0750264	0.0641969	0.103945	0.0891607
529	Lepidoptera	Noctuidae	Spodoptera exigua	33.9133	33.1	11.7	17	11.12	3.8	14.085	5.035	10.2	7.285	98.05	101.02	199.07	17.0145	0.166273	0.0289007	0.0586768	0.0569517	0.0811256	0.0774255
530	Lepidoptera	Noctuidae	Spodoptera exigua	35.56	16.55	5.9	7.9	11.44	3.11	11.81	4.155	9.065	5.48	65.29	69.25	134.54	22.8034	0.123012	0.0302376	0.0623092	0.0587461	0.0829045	0.0818937
531	Lepidoptera	Noctuidae	Spodoptera exigua	32.7567	29.6	10.9	14.1	11.31	3.56	13.05	4.505	10.095	6.6	80.92	90.06	170.98	15.6862	0.17312	0.03182	0.0672342	0.0604107	0.0925424	0.0816574
532	Lepidoptera	Noctuidae	Spodoptera exigua	35.31	27.5	13.1	9.7	12.2	3.06	12.525	4.835	9.83	6.705	82.71	95.57	178.28	13.6092	0.154252	0.0294147	0.0634028	0.0548712	0.0865949	0.0795635
533	Lepidoptera	Noctuidae	Spodoptera exigua	41.5367	29.2	12.2	12.6	12.38	3.23	12.915	4.86	10.06	6.635	86.8	91.44	178.24	14.6098	0.163824	0.030317	0.0622546	0.0590956	0.0860916	0.0809566
534	Lepidoptera	Noctuidae	Spodoptera exigua	42.425	35.9	12.3	19.1	12.53	3.66	13.77	5.195	10.94	7.195	91.17	104.92	196.09	15.9423	0.183079	0.0305557	0.0657197	0.0571069	0.0837583	0.0761201
535	Lepidoptera	Noctuidae	Spodoptera exigua	35.22	31.5	8.6	15.9	11.89	3.28	12.13	5.05	9.25	6.725	78.7	84.26	162.96	18.9488	0.193299	0.0344409	0.0713149	0.0666091	0.0916227	0.0902238
536	Lepidoptera	Noctuidae	Spodoptera exigua	37.9067	21.9	6.4	10.1	11.81	3.41	10.895	4.985	8.375	6.84	72.23	84.62	156.85	24.5078	0.139624	0.0298358	0.0647895	0.055303	0.0861648	0.0816923
537	Lepidoptera	Noctuidae	Spodoptera exigua	41.2633	28.6	10.6	11.8	11.54	3.28	11.78	4.67	9.23	6.44	78.02	87.78	165.8	15.6415	0.172497	0.0322551	0.0685452	0.0609239	0.0972122	0.0899695
538	Lepidoptera	Noctuidae	Spodoptera exigua	42.87	18.6	7.2	7.9	10.49	2.95	10.86	4.835	8.495	6.2	66.16	75.5	141.66	19.675	0.1313	0.0304445	0.065187	0.0571228	0.0821354	0.0818844
539	Lepidoptera	Noctuidae	Spodoptera exigua	40.3033	39.9	10.3	21.9	12.47	3.01	11.705	5.175	8.935	6.47	83.45	89.93	173.38	16.833	0.23013	0.0364324	0.0756938	0.0702396	0.104281	0.109267
540	Lepidoptera	Noctuidae	Spodoptera exigua	40.5033	36.8	11.4	20.9	11.91	2.89	10.78	4.775	7.885	6.16	76.26	74.97	151.23	13.2658	0.243338	0.0401131	0.0795476	0.0809164	0.117851	0.124894
541	Lepidoptera	Noctuidae	Spodoptera exigua	39.62	22.3	7.7	10.1	10.15	3.11	10.055	4.235	7.99	5.585	56.87	56.08	112.95	14.6688	0.197432	0.0418087	0.0830365	0.0842063	0.110896	0.105824
542	Lepidoptera	Noctuidae	Spodoptera exigua	42.5967	29.7	9.5	13.2	12.02	3.31	11.74	5.52	8.595	7.47	87.52	96.92	184.44	19.4147	0.161028	0.0295477	0.0622689	0.0562296	0.0840952	0.0848812
543	Lepidoptera	Noctuidae	Spodoptera exigua	45.9933	36.4	9.8	18.4	11.97	3.91	11.685	5.165	9.385	6.805	81.7	89.64	171.34	17.4837	0.212443	0.0352121	0.0738463	0.0673052	0.0999658	0.0944688
544	Lepidoptera	Noctuidae	Spodoptera exigua	40.62	17.3	5.9	6.2	10.35	3.43	10.665	4.705	8.925	5.895	66.29	68.91	135.2	22.9153	0.127959	0.0307643	0.0627444	0.0603588	0.0828901	0.0790553
545	Lepidoptera	Noctuidae	Spodoptera exigua	42.3233	24.8	7.9	8.8	12.31	3.09	11.77	4.47	9.335	6.22	76.85	81.03	157.88	19.9848	0.157081	0.0315427	0.064801	0.0614582	0.0946546	0.0857672
546	Lepidoptera	Noctuidae	Spodoptera exigua	39.8633	27.6	8.8	10.3	10	3.04	10.82	4.71	8.53	6.435	72.61	81.06	153.67	17.4625	0.179606	0.0341874	0.0723533	0.0648109	0.103088	0.0957099
547	Lepidoptera	Noctuidae	Spodoptera exigua	44.89	18.1	8.4	6.1	11.51	3.33	11.1	4.955	9.18	6.11	73.75	79.65	153.4	18.2619	0.117992	0.0277341	0.0576869	0.0534138	0.0773522	0.07585
548	Lepidoptera	Noctuidae	Spodoptera exigua	41.575	20.9	7.3	8.8	11.64	3.42	11.825	5.18	8.605	6.545	77.68	77.84	155.52	21.3041	0.134388	0.0293959	0.0588524	0.0587314	0.0746349	0.0811732
549	Lepidoptera	Noctuidae	Spodoptera exigua	34.3733	21.9	7.2	7.8	19.93	3.51	12.4	4.59	8.83	6.52	78.07	89.2	167.27	23.2319	0.130926	0.0279772	0.0599429	0.0524635	0.0822219	0.0812856
550	Lepidoptera	Noctuidae	Spodoptera litura	35.68	82.2	26.4	41.6	19.18	4.83	17.705	6.99	13.345	9.335	169.91	164.78	334.69	12.6777	0.2456	0.027089	0.0533601	0.0550214	0.0732593	0.0727785
551	Lepidoptera	Noctuidae	Spodoptera litura	45.9433	162.4	37	109.4	19.82	5.44	17.88	7.06	13.125	8.76	172.78	158.05	330.83	8.94135	0.490887	0.0385202	0.0737564	0.0806303	0.100953	0.110838
552	Lepidoptera	Noctuidae	Spodoptera litura	36.625	110.5	36.4	57.1	19.42	6.11	17.27	7.135	13.285	9.115	170.37	165.07	335.44	9.21538	0.329418	0.0313376	0.0617004	0.0636815	0.085309	0.0868086
553	Lepidoptera	Noctuidae	Spodoptera litura	37.58	108.7	35.9	56.7	18.37	5.35	16.61	6.74	12.72	8.085	151.83	141.44	293.27	8.16908	0.370648	0.0355506	0.0686684	0.0737127	0.0931291	0.101379
554	Lepidoptera	Noctuidae	Spodoptera litura	38.98	136	43.7	68	17.2	5.62	17.94	7.265	13.41	8.67	175.88	160.03	335.91	7.68673	0.40487	0.0347173	0.066306	0.0728732	0.089477	0.100305
555	Lepidoptera	Noctuidae	Spodoptera litura	38.5767	147.3	50.8	73.7	19.51	6.52	18.495	7.015	13.875	8.995	175.22	171.97	347.19	6.83445	0.424263	0.034957	0.0692656	0.0705746	0.0935447	0.097245
556	Lepidoptera	Noctuidae	Spodoptera litura	40.76	157.9	37.5	103.5	18.85	5.31	16.985	7.295	13.61	8.65	162	160.25	322.25	8.59333	0.489992	0.038994	0.0775668	0.0784139	0.101415	0.106737
557	Lepidoptera	Noctuidae	Spodoptera litura	41.7267	126	46	61.3	18.52	5.85	16.855	6.84	13.185	8.88	153.12	157.54	310.66	6.75348	0.405588	0.0361327	0.0733083	0.0712516	0.0973644	0.0958721
558	Lepidoptera	Noctuidae	Spodoptera litura	39.1067	92.6	34.5	39.6	19.57	6.3	17.765	7.12	13.785	8.57	171.39	171.31	342.7	9.93333	0.270207	0.0280796	0.0561462	0.0561724	0.0760782	0.081455
559	Lepidoptera	Noctuidae	Spodoptera litura	41.1167	125.9	39.6	68.7	19.13	5.54	17.795	7.39	13.52	9.025	179.19	168.06	347.25	8.76894	0.362563	0.0323125	0.062618	0.0667649	0.0853238	0.0919579
560	Lepidoptera	Noctuidae	Spodoptera litura	40.0967	124.1	44.9	61.2	18.37	5.71	17.7	6.95	13.185	8.67	166.85	161.05	327.9	7.3029	0.378469	0.0339738	0.0667667	0.0691712	0.0905582	0.0974511
561	Lepidoptera	Noctuidae	Spodoptera litura	41.37	138.6	47.1	69.5	18.72	5.74	17.645	6.77	13.64	8.455	157.45	160.95	318.4	6.76008	0.435302	0.036975	0.074772	0.073146	0.0985533	0.102083
562	Lepidoptera	Noctuidae	Spodoptera litura	41.9167	135	42.2	72.2	17.43	6.72	17.32	6.615	13.78	8.44	157.91	151.66	309.57	7.33578	0.436089	0.0375325	0.0735796	0.0766118	0.101412	0.0999022
563	Lepidoptera	Noctuidae	Spodoptera litura	40.5933	115.8	44.6	50.9	18.84	5.62	17.01	6.515	12.865	8.62	150.13	151.27	301.4	6.75785	0.384207	0.0357035	0.0716782	0.071138	0.0971036	0.097037
564	Lepidoptera	Noctuidae	Spodoptera litura	43.0033	144.2	54.4	65.8	19.72	6.01	17.74	6.8	13.84	8.85	161.85	154.51	316.36	5.81544	0.45581	0.0379578	0.0741942	0.0777188	0.0995451	0.09804
565	Lepidoptera	Noctuidae	Spodoptera litura	44.1667	146.1	47	79.1	18.66	5.98	19.14	7.59	14.39	9.84	197.48	194.83	392.31	8.34702	0.37241	0.0308103	0.0612071	0.0620396	0.0832035	0.0853629
566	Lepidoptera	Noctuidae	Spodoptera litura	40.4	319.8	75.6	212.9	21.75	6.93	18.34	7.45	14.015	9.065	184.79	169.56	354.35	4.68717	0.902498	0.0504669	0.0967745	0.105467	0.130883	0.14076
567	Lepidoptera	Noctuidae	Spodoptera litura	40.2833	168.2	49.8	95.6	18.83	6.45	17.33	7.015	13.085	8.94	157.65	161.94	319.59	6.41747	0.526299	0.0405807	0.0822657	0.0800864	0.106681	0.110867
568	Lepidoptera	Noctuidae	Spodoptera litura	46.4767	167.8	48.6	98.1	19.2	5.77	17.775	7.055	13.57	8.615	166.46	160.06	326.52	6.71852	0.513904	0.0396722	0.0778191	0.0809307	0.103297	0.110805
569	Lepidoptera	Noctuidae	Spodoptera litura	45.2267	165.3	53.4	78.1	19.51	5.76	17.14	7.935	12.585	9.07	194.87	164.53	359.4	6.73034	0.459933	0.0357732	0.0659768	0.0781432	0.094532	0.112636
570	Lepidoptera	Noctuidae	Spodoptera litura	40.07	84.5	28.8	41.7	18.88	5.56	14.8	7.6	13.13	8.63	145.83	155.35	301.18	10.4576	0.280563	0.0305212	0.063035	0.0591721	0.0817246	0.0811246
571	Lepidoptera	Noctuidae	Spodoptera litura	40.12	100.6	33.1	51.1	18.24	5.69	17.125	6.795	13.26	8.72	143.58	153.24	296.82	8.96737	0.338926	0.0337914	0.0698562	0.0654526	0.0861944	0.0867439
572	Lepidoptera	Noctuidae	Spodoptera litura	46.65	98.3	33.6	45	19.82	4.91	16.225	6.345	12.42	8.625	140.7	144.11	284.81	8.47649	0.345142	0.0348114	0.0704665	0.0687991	0.0963076	0.0925542
573	Lepidoptera	Noctuidae	Spodoptera litura	36.7933	78.1	28.4	34.9	18.5	6.05	16.07	6.38	11.77	7.795	131.81	121.97	253.78	8.93592	0.307747	0.0348232	0.0670467	0.0724557	0.0861964	0.0963237
574	Lepidoptera	Noctuidae	Spodoptera litura	40.1767	83.8	30.5	41.5	18.8	5.89	16.27	6.285	11.97	8.42	140.5	141.07	281.57	9.2318	0.297617	0.0325114	0.0651547	0.0648914	0.0895219	0.0908272
575	Lepidoptera	Noctuidae	Spodoptera litura	39.1767	115.7	41.7	55.4	19.85	5.42	17.495	6.2	12.905	8.575	146.57	149.06	295.63	7.08945	0.391368	0.0363846	0.0733874	0.0721615	0.0991656	0.0972019
576	Lepidoptera	Noctuidae	Spodoptera litura	39.1967	95.4	36.1	40.3	19.35	5.31	16.295	6.22	12.23	7.985	132.65	131.46	264.11	7.31607	0.361213	0.0369819	0.0736321	0.0742986	0.0963672	0.100017
577	Lepidoptera	Noctuidae	Spodoptera litura	42.7733	76.8	25.4	39.6	19.02	5.66	15.105	5.775	11.155	7.335	118.49	113.17	231.66	9.12047	0.33152	0.0378294	0.0739603	0.0774371	0.100463	0.107105
578	Lepidoptera	Noctuidae	Spodoptera litura	43.4367	99.7	37	47.5	20.66	5.69	16.94	6.425	12.62	8.27	149.48	142.18	291.66	7.8827	0.341836	0.034235	0.0667982	0.0702278	0.0917405	0.0956715
579	Lepidoptera	Noctuidae	Spodoptera litura	40.1367	103.6	34.3	54.4	18.24	5.46	16.14	6.285	12.21	8.185	140.1	134.23	274.33	7.99796	0.377647	0.0371028	0.072651	0.0758281	0.100339	0.101846
580	Lepidoptera	Noctuidae	Athetis dissimilis	44.8967	54.7	7.9	9.2	12.97	4.08	12.955	5.025	9.07	6.22	89.35	72.08	161.43	20.4342	0.338847	0.0458152	0.082775	0.102607	0.113611	0.131098
581	Lepidoptera	Noctuidae	Athetis dissimilis	40.4067	56.8	5.1	16.6	12.06	4.02	11.695	4.665	8.72	6.08	86.49	77.78	164.27	32.2098	0.345772	0.0458792	0.0871381	0.0968961	0.138141	0.142152
582	Lepidoptera	Noctuidae	Athetis dissimilis	42.3467	33.7	6	10.4	11.73	3.54	10.555	4.42	8.475	5.51	65.78	68.83	134.61	22.435	0.250353	0.0431258	0.0882513	0.0843407	0.124433	0.124315
583	Lepidoptera	Noctuidae	Athetis dissimilis	43.34	44.8	7	14	14.44	4.01	11.34	4.915	8.935	5.335	83.32	66.56	149.88	21.4114	0.298906	0.0446576	0.0803322	0.10056	0.120089	0.140414
584	Lepidoptera	Noctuidae	Athetis dissimilis	41.35	43.9	9	13.1	12.89	3.16	12.665	4.9	11.355	5.63	89.12	90.53	179.65	19.9611	0.244364	0.0368812	0.0743459	0.073188	0.106766	0.103642
585	Lepidoptera	Noctuidae	Athetis dissimilis	36.5833	46.2	5.7	11.4	12.93	3.93	12.675	5.675	10.3	6.03	99.42	81.92	181.34	31.814	0.25477	0.0374824	0.0683671	0.0829719	0.0944946	0.109438
586	Lepidoptera	Noctuidae	Athetis dissimilis	31.02	35.8	7.7	18.8	13.13	3.65	11.545	4.83	9.5	6.385	81.66	76.64	158.3	20.5584	0.226153	0.0377973	0.073271	0.0780703	0.1073	0.0986409
587	Lepidoptera	Noctuidae	Athetis dissimilis	31.5433	35.6	5.9	14.8	13.01	3.91	10.9	4.755	8.7	5.93	77.67	74.71	152.38	25.8271	0.233626	0.0391559	0.0768195	0.0798631	0.115119	0.115651
588	Lepidoptera	Noctuidae	Athetis dissimilis	40.1133	28	5.8	10.8	11.42	3.41	10.785	4.47	8.39	5.45	71.94	71.88	143.82	24.7966	0.194688	0.0367925	0.0735544	0.0736158	0.109762	0.115723
589	Lepidoptera	Noctuidae	Athetis dissimilis	40.9667	47.9	11.5	17.1	13.22	4.31	11.76	4.84	9.345	7.015	77.16	95.4	172.56	15.0052	0.277585	0.0401077	0.0896965	0.072547	0.121595	0.105575
590	Lepidoptera	Noctuidae	Athetis dissimilis	40.8467	45.8	10.3	15.3	13.17	4.11	12.43	6.42	11.605	5.855	95.48	96.66	192.14	18.6544	0.238368	0.0352221	0.0708794	0.0700142	0.084806	0.0996003
591	Lepidoptera	Noctuidae	Anomis mesogona	33.41	101.8	30.5	28.4	18.46	4.86	17.71	8.9	14.275	9.495	208.44	192.43	400.87	13.1433	0.253948	0.0251693	0.0484053	0.0524326	0.0640126	0.0744394
592	Lepidoptera	Noctuidae	Anomis mesogona	38.96	92.8	26.3	32.6	17.26	5.13	16.85	8.92	13.47	8.895	195.7	168.35	364.05	13.8422	0.25491	0.0264614	0.0492247	0.0572217	0.0640928	0.0804008
593	Lepidoptera	Noctuidae	Anomis mesogona	37.03	84.8	23.6	26.4	17.94	4.96	16.955	8.625	12.6	8.42	192.7	152.74	345.44	14.6373	0.245484	0.0266579	0.0477877	0.06029	0.0629711	0.0867991
594	Lepidoptera	Noctuidae	Anomis mesogona	32.2667	97.1	26.9	32.4	17.52	5.14	18.43	8.755	14.45	9.825	207.55	206.6	414.15	15.3959	0.234456	0.0237932	0.0474774	0.0476957	0.06107	0.0694079
595	Lepidoptera	Noctuidae	Anomis mesogona	37.5667	103.4	31.4	36.7	18.12	5.59	16.935	7.595	13.35	9.205	181.27	169.5	350.77	11.171	0.29478	0.0289893	0.0560963	0.0599916	0.0790583	0.0827476
596	Lepidoptera	Noctuidae	Anomis mesogona	41.5233	122.7	28.3	63	18.11	4.68	17.32	8.85	13.57	9.81	208.95	180.44	389.39	13.7594	0.315108	0.0284471	0.0530127	0.0613888	0.0722655	0.0832096
597	Lepidoptera	Noctuidae	Anomis mesogona	37.1233	78.1	17.7	26.1	18.23	4.8	16.795	8.24	12.93	8.885	180.99	153.86	334.85	18.9181	0.233239	0.0263922	0.0488282	0.0574381	0.0638584	0.0769254
598	Lepidoptera	Noctuidae	Anomis mesogona	41.11	103	26.1	48.1	17.42	4.54	18.425	7.645	14.51	9.935	192.19	205.37	397.56	15.2322	0.25908	0.0255279	0.0528066	0.0494176	0.0720499	0.0704017
599	Lepidoptera	Noctuidae	Anomis mesogona	39.0167	126.5	25.7	56.4	18.29	4.59	17.525	8.64	13.73	9.57	204.8	184.32	389.12	15.1409	0.325093	0.0289043	0.0549181	0.0610201	0.0742803	0.0855978
600	Lepidoptera	Noctuidae	Anomis mesogona	33.79	79.3	19.7	31.4	17.62	4.77	16.915	8.175	12.365	8.935	180.81	156.81	337.62	17.1381	0.234879	0.026376	0.0492509	0.0567888	0.0643987	0.0806024
601	Lepidoptera	Noctuidae	Anomis mesogona	43.3633	142.3	34.3	75.8	17.89	5	18.195	9.04	14.31	9.82	209.26	192.53	401.79	11.714	0.354165	0.0296895	0.0570054	0.0619589	0.072524	0.084889
602	Lepidoptera	Noctuidae	Agrotis tokionis	37.2267	306.1	93.6	156.8	24.31	6.75	22.22	9.665	17.27	11.61	294.07	268.69	562.76	6.01239	0.543926	0.0310891	0.0594951	0.0651149	0.0814678	0.0872584
603	Lepidoptera	Noctuidae	Agrotis tokionis	42.51	396.4	108.4	224.9	25.95	7.54	23.32	9.59	18.245	11.635	318.83	291.7	610.53	5.6322	0.649272	0.0326107	0.0624464	0.0682544	0.0890266	0.09379
604	Lepidoptera	Noctuidae	Agrotis tokionis	40.3133	397.1	106.5	237.6	16.66	7.57	23.105	9.705	18.565	11.54	311.72	289.99	601.71	5.64986	0.659952	0.0331179	0.0639271	0.0687174	0.0888686	0.0930142
605	Lepidoptera	Noctuidae	Agrotis tokionis	39.2	284.8	87.5	150.9	24.85	7.5	23.04	9.905	18.14	12.615	311.41	295.85	607.26	6.94011	0.468992	0.0277904	0.0541923	0.0570425	0.0739491	0.0737472
606	Lepidoptera	Noctuidae	Agrotis tokionis	38.3067	325.9	88.9	186.3	23.76	7.08	22.385	9.43	17.95	12.17	294.27	281.55	575.82	6.47717	0.565975	0.0313513	0.0613474	0.064119	0.0855211	0.0826394
607	Lepidoptera	Noctuidae	Agrotis tokionis	33.5033	314.7	87.5	179.4	24.42	6.95	21.71	9.425	17.105	10.41	287.87	251.86	539.73	6.16834	0.583069	0.0328679	0.0616243	0.0704351	0.0866976	0.0996264
608	Lepidoptera	Noctuidae	Agrotis tokionis	38.295	228.7	83.7	98.8	22.52	7.04	22.765	9.5	17.925	12.085	306.79	299.83	606.62	7.24755	0.377007	0.0249297	0.0492938	0.050438	0.0699265	0.0698115
609	Lepidoptera	Noctuidae	Agrotis tokionis	39.8767	216.9	84.9	93.2	23.14	7.38	23.275	11.41	19.47	13.485	358.42	365.52	723.94	8.52697	0.29961	0.0203436	0.0410901	0.040292	0.0554568	0.0560935
610	Lepidoptera	Noctuidae	Agrotis tokionis	39.1667	282.6	93.6	139	24.51	7.32	22.735	10.265	18.885	11.94	320.29	308	628.29	6.7125	0.449792	0.0267563	0.0524859	0.0545802	0.0720331	0.0745529
611	Lepidoptera	Noctuidae	Agrotis tokionis	43.49	254.6	97	102.9	24.34	6.98	21.3	9.58	17.36	12.115	292.71	296.8	589.51	6.07742	0.431884	0.0270669	0.0545119	0.0537607	0.0781959	0.0758676
612	Lepidoptera	Noctuidae	Agrotis tokionis	38.0233	295.7	92	143.3	24.06	7.16	21.755	9.555	17	12.05	301.63	275.65	577.28	6.27478	0.51223	0.0297878	0.05701	0.0623832	0.0827248	0.083944
613	Lepidoptera	Noctuidae	Agrotis tokionis	42.2367	222.8	83.6	95.1	24.49	6.94	20.17	8.56	16.65	10.625	245.8	242.51	488.31	5.84103	0.456268	0.0305676	0.0607261	0.06155	0.0864526	0.0843751
614	Lepidoptera	Noctuidae	Agrotis tokionis	37.88	240.5	86.7	102.6	24.43	6.94	21.75	9.52	17.155	12.23	299.33	288.83	588.16	6.78385	0.408902	0.0263671	0.0518092	0.0536927	0.0748965	0.0739163
615	Lepidoptera	Noctuidae	Agrotis tokionis	39.7933	246.1	94.7	94.5	25.45	7.08	23.15	9.475	18.68	11.845	314.53	291.91	606.44	6.4038	0.405811	0.0258683	0.0498762	0.0537411	0.0715197	0.0708996
616	Lepidoptera	Noctuidae	Agrotis tokionis	44.7933	240	87	100.8	22.68	6.4	21.295	8.665	16.705	10.725	259.77	259.42	519.19	5.9677	0.462259	0.0298387	0.0596371	0.0597176	0.0839575	0.0864693
617	Lepidoptera	Noctuidae	Agrotis tokionis	36.8567	174.2	49.9	61.2	22.39	6.53	19.3316	8.24485	15.6333	9.55604	241.068	199.951	441.019	8.83805	0.394995	0.0299273	0.0547501	0.0660087	0.082808	0.0883478
618	Lepidoptera	Noctuidae	Agrotis tokionis	43.07	297.6	97.1	145.7	23	6.81	20.6307	9.11666	15.7601	10.0508	277.247	243.164	520.41	5.35953	0.571856	0.033149	0.0622228	0.0709444	0.0917206	0.108908
619	Lepidoptera	Noctuidae	Agrotis tokionis	30.49	239.2	91.2	101.2	24.58	7.37	20.4291	10.2632	15.9041	11.5584	298.009	277.37	575.38	6.30899	0.415726	0.0268798	0.051898	0.0557597	0.0737649	0.0841339
620	Lepidoptera	Noctuidae	Agrotis tokionis	32.98	178.4	73.8	55.4	23.33	7.39	20.8018	9.09343	15.1504	11.883	277.923	235.691	513.614	6.95954	0.347342	0.0260052	0.0480588	0.0566701	0.0706103	0.0741903
621	Lepidoptera	Noctuidae	Agrotis tokionis	35.44	194.2	71.6	85.2	21.28	7.63	19.4173	9.16099	13.3844	10.5501	253.898	257.522	511.42	7.14273	0.379727	0.0272488	0.0548864	0.0541142	0.0783416	0.0986895
622	Lepidoptera	Noctuidae	Agrotis tokionis	36.0633	291.6	99.6	147.5	24.88	7.49	21.8606	9.27357	17.4308	10.9841	298.546	244.617	543.164	5.45345	0.536855	0.0314386	0.0571982	0.0698082	0.0842335	0.0891893
623	Lepidoptera	Noctuidae	Agrotis tokionis	37.0333	279.2	88.4	143.7	24.48	7.76	21.3917	9.718	15.7424	11.1885	309.148	278.676	587.824	6.64959	0.474972	0.0284256	0.0540494	0.0599595	0.0803777	0.0948673
624	Lepidoptera	Noctuidae	Agrotis tokionis	38.32	278.7	102.9	128.9	22.39	6.84	21.3477	9.55685	16.3961	10.7872	301.704	228.744	530.448	5.15498	0.525405	0.0314721	0.0553335	0.0729826	0.0818281	0.0943888
625	Lepidoptera	Noctuidae	Agrotis tokionis	38.0233	160.8	61.4	57.5	22.63	6.85	20.7459	9.01297	16.2342	10.9627	270.344	258.62	528.965	8.61506	0.30399	0.0239727	0.0469057	0.0490321	0.0678176	0.0712512
626	Lepidoptera	Noctuidae	Agrotis tokionis	42.2367	179.5	84.1	44.2	22.75	7.17	20.7413	8.99018	16.0787	10.7566	281.739	265.147	546.886	6.5028	0.328222	0.0244983	0.0475538	0.0505296	0.0718503	0.0774649
627	Lepidoptera	Noctuidae	Agrotis tokionis	37.88	203.2	88.4	70.6	23.73	7.07	20.4537	8.63397	15.8582	10.9496	285.771	240.118	525.889	5.94897	0.386393	0.0271061	0.049882	0.0593658	0.0807196	0.0820938
628	Lepidoptera	Noctuidae	Agrotis tokionis	39.7933	252.2	86.6	98.9	22.72	6.98	21.3417	9.8518	16.461	11.4601	288.542	308.751	597.293	6.89715	0.422238	0.026588	0.0550382	0.0514356	0.0755313	0.0841835
629	Lepidoptera	Noctuidae	Agrotis tokionis	44.7933	200.9	84.9	69.7	23.52	7.07	19.0351	8.21081	14.8979	10.072	247.778	237.273	485.052	5.71321	0.414183	0.0292215	0.057204	0.0597367	0.090688	0.0944599
630	Lepidoptera	Noctuidae	Agrotis tokionis	46.0033	142.1	63.4	44	22.22	7.28	18.5155	8.49155	14.5627	10.5825	239.968	242.262	482.23	7.60615	0.294673	0.0247197	0.0496757	0.0492053	0.0758186	0.0773516
631	Lepidoptera	Noctuidae	Agrotis tokionis	43.95	208.5	66.5	108.7	21.59	6.65	18.6118	8.36049	14.7348	10.5441	240.944	216.525	457.469	6.87923	0.455769	0.031564	0.059929	0.0666876	0.0927967	0.0929392
632	Lepidoptera	Noctuidae	Macdunnoughia crassisigna	40.2633	99.8	36.4	45.6	16.63	4.83	18.23	8.065	13.17	9.975	196.3	184.98	381.28	10.4747	0.26175	0.0262012	0.0508915	0.0540058	0.0679476	0.0760443
633	Lepidoptera	Noctuidae	Macdunnoughia crassisigna	44.385	95.8	34.4	48.5	16.25	4.86	16.795	8.31	13.145	9.445	183.42	159.07	342.49	9.9561	0.279716	0.0285782	0.0533625	0.0615311	0.0701297	0.0788352
634	Lepidoptera	Noctuidae	Macdunnoughia crassisigna	40.4067	58.8	25.6	24.5	17.58	4.21	16.455	7.29	12.365	8.52	154.75	143.63	298.38	11.6555	0.197064	0.0256992	0.0495516	0.053388	0.0639239	0.0727872
635	Lepidoptera	Noctuidae	Macdunnoughia crassisigna	45.13	70	27.9	31.8	15.91	4.76	16.695	7.215	12.435	8.755	164.08	144.46	308.54	11.0588	0.226875	0.0271167	0.050991	0.0579164	0.0694586	0.0768506
636	Lepidoptera	Noctuidae	Macdunnoughia crassisigna	35.18	90.9	32.1	45.5	17.89	4.51	18.4	7.565	14.2	9.31	182.12	174.88	357	11.1215	0.254622	0.0267063	0.0523509	0.0545182	0.0684944	0.072118
637	Lepidoptera	Noctuidae	Macdunnoughia crassisigna	41.2033	99.9	32	54.8	17.59	4.79	18.055	8.085	13.885	10.15	190.54	180.78	371.32	11.6037	0.26904	0.0269175	0.0524562	0.0552882	0.0684708	0.0709203
638	Lepidoptera	Noctuidae	Macdunnoughia crassisigna	45.35	109.5	35.2	60.4	17.83	5.17	17.765	7.79	13.17	9.485	180.98	175.13	356.11	10.1168	0.307489	0.0293848	0.0578198	0.0597512	0.0756144	0.0837691
639	Lepidoptera	Noctuidae	Macdunnoughia crassisigna	42.9067	90.6	29	48.6	16.47	4.49	16.21	7.88	12.45	9.155	166.85	160.86	327.71	11.3003	0.276464	0.0290452	0.0570477	0.059172	0.0745169	0.0835096
640	Lepidoptera	Noctuidae	Macdunnoughia crassisigna	47.67	85.6	29.8	37.4	15.83	4.6	15.675	7.05	11.395	9.03	149.65	141.89	291.54	9.78322	0.293613	0.031735	0.0618244	0.0652056	0.0837221	0.0899155
641	Lepidoptera	Noctuidae	Macdunnoughia crassisigna	42.4933	82	31.6	35.9	16.71	4.51	17.075	7.855	13.3	9.635	173.99	165.12	339.11	10.7313	0.241809	0.0267034	0.0520454	0.0548412	0.067515	0.0706649
642	Lepidoptera	Noctuidae	Macdunnoughia crassisigna	42.18	78.1	34.1	34.2	14.38	4.74	16.7568	6.96818	12.3465	9.5879	172.351	130.773	303.124	8.88928	0.25765	0.0291544	0.0512757	0.0675782	0.0756858	0.074655
643	Lepidoptera	Noctuidae	Macdunnoughia crassisigna	40.98	77.3	29.7	36.2	15.44	4.77	16.7568	6.96818	12.8662	9.53073	186.462	147.329	333.791	11.2388	0.231582	0.02634	0.0471519	0.0596763	0.0752972	0.0716992
644	Lepidoptera	Noctuidae	Macdunnoughia crassisigna	37.87	58.1	24.1	21.5	15.13	4.21	16.3276	7.30527	12.4569	8.39193	157.651	153.525	311.176	12.9119	0.186711	0.0244953	0.0483494	0.0496489	0.0639042	0.0729151
645	Lepidoptera	Noctuidae	Macdunnoughia crassisigna	38.48	74.9	34.7	31.1	15.88	4.56	16.7025	7.20709	12.3745	9.11851	171.099	160.423	331.522	9.55394	0.225928	0.0261053	0.0505818	0.0539479	0.071895	0.0766988
646	Lepidoptera	Noctuidae	Macdunnoughia crassisigna	44	79.2	33.9	33.2	15.93	4.35	16.5122	7.21498	12.5603	9.11225	160.627	163.806	324.432	9.57027	0.244119	0.0274308	0.0554045	0.0543293	0.0747003	0.0777567
647	Lepidoptera	Noctuidae	Macdunnoughia crassisigna	40.4	73.2	30.7	29.1	15.42	4.19	16.4775	7.77509	12.2827	9.45296	169.253	172.735	341.988	11.1397	0.214043	0.0250176	0.0505497	0.0495309	0.066782	0.0736877
648	Lepidoptera	Noctuidae	Macdunnoughia crassisigna	41.3933	61.3	26.3	23.1	15.29	4.91	16.3534	7.27798	11.6022	9.299	172.932	156.377	329.309	12.5212	0.186148	0.0237754	0.0452746	0.0500678	0.0657829	0.0725696
649	Lepidoptera	Noctuidae	Macdunnoughia crassisigna	39.83	75.4	34.7	28.1	16.23	4.87	16.1921	7.09529	11.2141	8.87261	157.772	137.583	295.355	8.51167	0.255286	0.0293996	0.0550373	0.0631131	0.0755808	0.0872709
650	Lepidoptera	Noctuidae	Macdunnoughia crassisigna	39.3567	69.1	32.6	27.1	15.22	4.83	16.8521	7.61815	12.4174	9.75715	182.037	168.275	350.312	10.7458	0.197253	0.0237293	0.0456646	0.0493992	0.0647494	0.0686098
651	Lepidoptera	Noctuidae	Macdunnoughia crassisigna	41.3567	87.6	32.5	46.7	16.93	4.43	16.6407	7.34328	12.3044	8.82603	170.006	159.259	329.265	10.1312	0.266047	0.0284254	0.0550538	0.0587689	0.0765932	0.0861843
652	Lepidoptera	Noctuidae	Macdunnoughia crassisigna	42.3067	105.7	43.2	50.3	18.63	4.65	17.4854	7.91007	13.3929	9.93292	200.531	191.019	391.549	9.06364	0.269953	0.0262574	0.0512692	0.0538223	0.074333	0.0772834
653	Lepidoptera	Noctuidae	Macdunnoughia crassisigna	38.18	73.9	34.4	26.8	16.28	4.26	16.559	8.02474	12.006	9.43596	176.154	175.398	351.552	10.2195	0.21021	0.024453	0.048801	0.0490114	0.0646929	0.0758819
654	Lepidoptera	Noctuidae	Macdunnoughia crassisigna	37.66	98.2	35.3	48	15.45	4.47	15.9742	7.33102	12.615	8.53749	159.778	158.205	317.983	9.00802	0.308821	0.0311639	0.0620209	0.0626376	0.0846199	0.0920109
655	Lepidoptera	Noctuidae	Macdunnoughia crassisigna	38.52	62.4	32.4	19.3	15.39	4.54	16.0442	7.28398	12.6712	8.59109	161.832	150.068	311.9	9.62655	0.200064	0.0253266	0.0488121	0.0526386	0.0675935	0.0725647
656	Lepidoptera	Noctuidae	Macdunnoughia crassisigna	37.92	67.2	29.1	29.6	14.93	4.18	15.4455	6.81698	11.0823	7.40389	141.526	126.395	267.921	9.20691	0.25082	0.0305969	0.0579226	0.0648568	0.0778559	0.0999069
657	Lepidoptera	Noctuidae	Macdunnoughia crassisigna	40.4467	91.7	41.4	37.7	17.61	4.62	17.5197	7.97794	13.1751	9.24259	186.08	163.255	349.335	8.43805	0.262499	0.0274121	0.0514619	0.0586566	0.0685122	0.0786388
658	Lepidoptera	Noctuidae	Macdunnoughia crassisigna	41.03	88.4	27.2	50.8	14.97	4.29	16.1996	7.15766	11.6776	8.6137	157.645	141.597	299.242	11.0015	0.295413	0.0314198	0.0596412	0.0664007	0.081087	0.0934726
659	Lepidoptera	Noctuidae	Macdunnoughia crassisigna	40.74	105.1	35.7	56.5	16.33	4.79	16.2289	7.89063	11.8358	9.20497	167.497	165.972	333.468	9.34085	0.315172	0.030743	0.0612062	0.0617686	0.0800573	0.0940984
660	Lepidoptera	Noctuidae	Macdunnoughia crassisigna	42.4	72.3	32.3	29	14.27	4.31	15.9996	7.41859	11.7576	9.08547	156.915	141.354	298.268	9.23432	0.242399	0.0285077	0.0541882	0.0601537	0.0716369	0.0795984
661	Lepidoptera	Noctuidae	Macdunnoughia crassisigna	36.96	70.7	31.3	26.1	16.89	4.42	17.6204	6.91062	12.3414	8.96972	125.784	113.603	239.387	7.64815	0.295337	0.0351244	0.0668475	0.0740147	0.069052	0.0759568
662	Lepidoptera	Noctuidae	Macdunnoughia agnata	35.6	52.5	20	21.9	16.48	4.01	15.295	6.46	11.785	7.635	132.77	119.11	251.88	12.594	0.208433	0.0287664	0.0545732	0.0608319	0.0733327	0.0805269
663	Lepidoptera	Noctuidae	Macdunnoughia agnata	35.84	79.2	25.8	44.4	16.6	4.2	15.565	6.895	12.05	8.585	144.08	139.93	284.01	11.0081	0.278863	0.0313349	0.0617673	0.0635992	0.0829238	0.0860271
664	Lepidoptera	Noctuidae	Macdunnoughia agnata	46.0933	71.9	25.8	36.4	16.02	4.58	15.47	7.08	12.185	9.02	149.65	151.44	301.09	11.6702	0.238799	0.0281623	0.0566615	0.0559917	0.0774178	0.0771494
665	Lepidoptera	Noctuidae	Macdunnoughia agnata	30.0867	58.2	24.7	25	17.06	4.79	16.77	8.41	13.24	9.42	191.2	171.58	362.78	14.6874	0.160428	0.021029	0.0399001	0.0444626	0.0540919	0.0611678
666	Lepidoptera	Noctuidae	Macdunnoughia agnata	36.7933	59	26.8	23	14.22	4.16	15.625	7.225	12.07	9.255	147.49	148.67	296.16	11.0507	0.199217	0.0259358	0.0520791	0.0516657	0.0680406	0.068761
667	Lepidoptera	Noctuidae	Macdunnoughia agnata	38.1167	66.8	24.3	29.3	13.9	4.21	14.565	6.585	11.28	7.99	129.13	126.77	255.9	10.5309	0.261039	0.0319388	0.0632938	0.0644721	0.0852162	0.0906844
668	Lepidoptera	Noctuidae	Macdunnoughia agnata	39.3733	87.6	26.8	40.5	14.32	4.6	15.625	7.365	11.695	8.205	156.32	131.56	287.88	10.7418	0.304293	0.0325118	0.0598739	0.0711423	0.0813316	0.0975379
669	Lepidoptera	Noctuidae	Macdunnoughia agnata	40.8733	61.7	25.7	28	15.36	4.23	15.94	7.59	12.31	8.785	150.52	150.41	300.93	11.7093	0.205031	0.0261022	0.0521853	0.0522235	0.0649251	0.0726345
670	Lepidoptera	Noctuidae	Macdunnoughia agnata	29.29	53.5	22.2	21.6	16.38	4.52	16.365	7.325	12.36	8.05	154.92	139.08	294	13.2432	0.181973	0.0248788	0.0472138	0.0525911	0.0610173	0.0735127
671	Lepidoptera	Noctuidae	Macdunnoughia agnata	51.2767	52.6	23.9	19.2	15.21	3.91	15.5	6.935	11.845	8.29	142.3	132.91	275.21	11.5151	0.191127	0.0263529	0.0509669	0.0545676	0.0674706	0.073859
672	Lepidoptera	Noctuidae	Macdunnoughia agnata	47.48	69.8	28.1	29.8	14.58	4.44	15.485	6.875	12.305	8.595	144.58	132.85	277.43	9.87295	0.251595	0.0301144	0.0577856	0.0628878	0.0784773	0.0789951
673	Lepidoptera	Noctuidae	Macdunnoughia agnata	44.9833	77.9	30.8	35.4	17.17	4.55	16.115	7.66	13.125	9.085	167.66	156.39	324.05	10.5211	0.240395	0.0272368	0.0526428	0.0564365	0.0715006	0.0740192
674	Lepidoptera	Noctuidae	Macdunnoughia agnata	41.7733	73.4	24.2	33.6	15.13	4.76	16.715	7.305	12.735	9.105	160.16	156.18	316.34	13.0719	0.232029	0.0270828	0.0534926	0.0548558	0.0701651	0.0738872
675	Lepidoptera	Noctuidae	Macdunnoughia agnata	46.63	54.1	24.1	21.3	14.22	4.22	14.86	6.37	11.705	8.035	132.3	130.5	262.8	10.9046	0.20586	0.0279881	0.0555954	0.0563622	0.0777035	0.0782062
676	Lepidoptera	Noctuidae	Macdunnoughia agnata	48.7067	78	30.2	27.2	14.86	4.3	15.67	6.98	12.34	9.04	148.68	149.27	297.95	9.86589	0.261789	0.0296418	0.0594011	0.0591663	0.0807463	0.0791706
677	Lepidoptera	Noctuidae	Macdunnoughia agnata	44.58	56.7	25.2	20.9	14.93	4.24	16.455	7.85	12.74	9.335	162.63	158.69	321.32	12.7508	0.17646	0.0234344	0.0463011	0.0474506	0.058294	0.0633152
678	Lepidoptera	Noctuidae	Macdunnoughia agnata	45.51	64.6	26.5	25.7	15.56	4.36	16.705	7.285	12.53	8.765	160.72	150.61	311.33	11.7483	0.207497	0.0258164	0.0500088	0.0533657	0.066045	0.0731835
679	Lepidoptera	Noctuidae	Macdunnoughia agnata	49.3767	61.8	26.5	25.3	15.24	4.14	14.335	6.77	11.075	8.21	131.2	124.73	255.93	9.65774	0.241472	0.0307166	0.0599184	0.0630265	0.0810043	0.0864584
680	Lepidoptera	Noctuidae	Eligma narcissus	18.9067	294.1	73.3	174.4	27.23	6.25	34.985	11.865	27.275	16.5	640.64	686.39	1327.03	18.1041	0.221623	0.0129231	0.0267691	0.0249848	0.0413141	0.0381065
681	Lepidoptera	Noctuidae	Eligma narcissus	17.56	412.9	102.6	239.8	29.91	6.86	38.315	13.365	28.91	18.43	766.34	793.66	1560	15.2047	0.264679	0.0130256	0.0265156	0.0256028	0.0396812	0.0381372
682	Lepidoptera	Noctuidae	Eligma narcissus	17.9667	309.5	76.8	179.7	26.86	6.65	35.72	12.37	27.96	17.035	696.26	694.62	1390.88	18.1104	0.222521	0.0126485	0.0252673	0.025327	0.0398152	0.0369361
683	Lepidoptera	Noctuidae	Eligma narcissus	16.8633	387.7	98.8	222.8	28.32	7.68	35.795	12.765	28.09	18.445	714.98	758.96	1473.94	14.9184	0.263036	0.0133588	0.0275394	0.0259435	0.0430928	0.038003
684	Lepidoptera	Noctuidae	Eligma narcissus	17.42	281.5	98.9	113.5	23.8	7.54	35.63	11.805	27.9	17.505	671.1	723.41	1394.51	14.1002	0.201863	0.0120314	0.0250007	0.0231929	0.0398894	0.0343536
685	Lepidoptera	Noctuidae	Eligma narcissus	23.9567	274.5	95.4	242.2	24.84	6.85	35.8133	12.052	26.7745	16.639	680.917	601.065	1281.98	13.438	0.214121	0.0129238	0.0243319	0.0275645	0.0383855	0.0371898
686	Lepidoptera	Noctuidae	Eligma narcissus	26.3333	240.1	89.5	109.8	22.54	6.45	33.5423	11.6914	24.3951	16.1528	618.298	589.666	1207.96	13.4968	0.198764	0.0128275	0.025061	0.0262779	0.0395127	0.0393228
687	Lepidoptera	Noctuidae	Eligma narcissus	23.8067	179.6	62.7	84.1	22.21	7.27	30.5946	11.2378	22.4696	14.0683	536.767	446.649	983.416	15.6845	0.182629	0.0136275	0.024967	0.0300045	0.0389785	0.042395
688	Lepidoptera	Noctuidae	Eligma narcissus	25.1133	254.2	100.2	96.5	27.01	6.97	37.4257	13.4289	28.5471	18.3462	794.915	734.553	1529.47	15.2642	0.166202	0.0104243	0.020057	0.0217053	0.0317233	0.0304424
689	Lepidoptera	Noctuidae	Scotogramma trifolii	41.5867	121.7	40.2	58.7	14.84	4.74	16.7568	6.96818	12.2208	7.10484	161.353	113.742	275.095	6.84316	0.442392	0.0401017	0.0683704	0.0969893	0.0944788	0.127055
690	Lepidoptera	Noctuidae	Scotogramma trifolii	40.8333	69.6	24.6	35.2	13.61	4.55	13.8376	6.19425	9.6969	7.00565	120.719	103.103	223.823	9.09848	0.31096	0.0372735	0.0691079	0.0809155	0.097332	0.122807
691	Lepidoptera	Noctuidae	Scotogramma trifolii	41.5867	70.9	24.3	36.9	14.14	4.66	14.2315	6.32916	10.6327	7.55117	127.61	114.218	241.828	9.95178	0.293183	0.034819	0.065984	0.0737203	0.0934816	0.104873
692	Lepidoptera	Noctuidae	Scotogramma trifolii	40.8333	73.8	26.2	35.9	14.38	5.07	14.7583	6.25485	10.0232	7.67367	130.003	107.215	237.219	9.05415	0.311105	0.0362142	0.0660805	0.0801257	0.0930626	0.111692
693	Lepidoptera	Noctuidae	Scotogramma trifolii	48.87	108.6	29.3	66.5	15.12	4.91	14.5329	6.60968	10.4711	7.43445	125.013	120.317	245.33	8.37303	0.442669	0.0424781	0.0833604	0.0866141	0.108488	0.133867
694	Lepidoptera	Noctuidae	Scotogramma trifolii	45.28	114.6	30.8	71.8	15.39	4.85	15.1593	7.00706	11.1638	7.57749	141.482	126.891	268.373	8.71342	0.427017	0.039889	0.0756643	0.0843645	0.100781	0.126548
695	Lepidoptera	Noctuidae	Scotogramma trifolii	37.9033	75.4	33.6	28.6	14.95	4.92	14.6434	6.27762	10.8723	7.23937	135.31	114.642	249.952	7.43906	0.301657	0.0347399	0.0641736	0.0757426	0.0944605	0.110323
696	Lepidoptera	Noctuidae	Scotogramma trifolii	38.4833	99.3	31.7	57.6	15.17	4.29	15.7939	6.3519	11.1897	7.33289	130.822	122.494	253.315	7.99102	0.392001	0.0393381	0.076172	0.0813505	0.09933	0.121446
697	Lepidoptera	Noctuidae	Scotogramma trifolii	38.5367	67.3	32.4	22.4	14.86	4.32	15.9196	7.00523	11.0036	7.54598	152.091	123.792	275.883	8.51491	0.243944	0.029736	0.0539393	0.0662695	0.0735619	0.0987999
698	Lepidoptera	Noctuidae	Scotogramma trifolii	48.1733	78.9	27.9	39.3	13.96	4.77	14.6591	6.39449	10.3472	6.91698	131.994	114.14	246.135	8.82204	0.320556	0.0360882	0.067295	0.0778214	0.09476	0.124108
699	Lepidoptera	Noctuidae	Scotogramma trifolii	43.94	81.7	35.4	31.1	15.54	2	15.9075	6.84714	11.747	8.1849	132.592	120.503	253.095	7.14957	0.322804	0.0357131	0.0681702	0.075009	0.0829849	0.0940095
700	Lepidoptera	Noctuidae	Scotogramma trifolii	41.64	53.8	24.7	15.4	14.06	4.33	14.8419	6.42715	11.7875	7.6876	126.169	139.011	265.179	10.736	0.202882	0.02766	0.0581353	0.0527647	0.0768926	0.0809432
701	Lepidoptera	Noctuidae	Scotogramma trifolii	39.4167	100.6	28.7	54.5	16.02	4.68	14.9761	6.67333	10.8338	7.43946	136.37	115.274	251.645	8.76811	0.39977	0.0398576	0.0735494	0.0870094	0.100359	0.124444
702	Lepidoptera	Noctuidae	Scotogramma trifolii	43.94	67.9	27.8	30.7	14.01	4.14	15.1775	6.64375	10.937	7.54795	138.314	125.095	263.409	9.47514	0.257774	0.0312827	0.0595758	0.065871	0.0817185	0.0998173
703	Lepidoptera	Noctuidae	Scotogramma trifolii	41.64	68.3	28.5	28.2	16.21	4.16	14.7053	6.23062	10.5935	6.87144	123.122	116.049	239.171	8.39195	0.28557	0.0345543	0.0671238	0.0712145	0.0901997	0.113533
704	Lepidoptera	Noctuidae	Scotogramma trifolii	39.4167	46.7	20.2	17.1	14.18	5.22	14.5292	6.29726	10.0087	7.52109	117.482	108.167	225.649	11.1708	0.206958	0.0302848	0.0581685	0.0631774	0.0746907	0.0907825
705	Lepidoptera	Noctuidae	Scotogramma trifolii	45.2433	70.1	30.7	28.6	15.31	4.71	16.7568	6.96818	11.5577	7.73224	148.569	126.796	275.365	8.96953	0.254572	0.0304054	0.0563548	0.0660321	0.0717048	0.0936878
706	Lepidoptera	Noctuidae	Scotogramma trifolii	45.1	75.8	29.9	33.9	15.91	4.33	16.7568	6.96818	11.1561	8.03466	140.929	130.827	271.755	9.08881	0.278927	0.0320373	0.0617781	0.0665485	0.074563	0.0971299
707	Lepidoptera	Notodontidae	Leucania velutina	34.95	238.2	86.4	108.8	24.46	7.51	23.03	10.47	18.09	11.895	337.87	314.5	652.37	7.55058	0.36513	0.0236579	0.0456795	0.0490739	0.0640074	0.0717246
708	Lepidoptera	Notodontidae	Leucania velutina	33.3433	292.8	78.8	166.3	24.43	7.2	23.12	10.795	18.28	13.01	354.64	316.72	671.36	8.5198	0.43613	0.0254877	0.0482501	0.0540269	0.0685607	0.0719502
709	Lepidoptera	Notodontidae	Leucania velutina	34.3233	220.2	67.6	124.6	22.89	6.27	22.315	9.86	16.775	10.945	306.5	263.91	570.41	8.43802	0.386038	0.0260149	0.0484148	0.056228	0.0674427	0.0808221
710	Lepidoptera	Notodontidae	Leucania velutina	28.2133	177.4	65.5	85.1	20.96	6.17	20.12	9.665	15.805	10.34	271.53	226.61	498.14	7.60519	0.356125	0.0267378	0.0490523	0.0587757	0.0684931	0.0815008
711	Lepidoptera	Notodontidae	Leucania velutina	34.95	216.2	75.9	112.5	21.147	6.03	20.655	9.57	15.62	11.33	268.69	229.31	498	6.56126	0.434137	0.0295256	0.0547238	0.0641217	0.0743859	0.0830839
712	Lepidoptera	Notodontidae	Brevopecten consanguis	42.5333	39.6	12.8	14.8	11.33	3.58	11.895	6.21	8.775	6.405	110.9	88.5	199.4	15.5781	0.198596	0.0315589	0.0567435	0.0711057	0.0851906	0.111965
713	Lepidoptera	Notodontidae	Brevopecten consanguis	38.5567	45.1	13.4	15.6	10.18	3.67	12.045	6.65	9.415	6.76	112.24	108.79	221.03	16.4948	0.204045	0.0303834	0.059833	0.0617304	0.0838417	0.105517
714	Lepidoptera	Notodontidae	Brevopecten consanguis	41.4033	35.6	14.7	11.2	11.43	3.65	11.585	6.025	8.465	6.865	91.75	92.83	184.58	12.5565	0.19287	0.0323251	0.0650308	0.0642742	0.0854815	0.102673
715	Lepidoptera	Notodontidae	Brevopecten consanguis	41.35	30.1	12.7	8.8	11.27	3.71	12.58	5.85	8.505	6.465	106.35	85.14	191.49	15.078	0.157188	0.0286508	0.0515877	0.0644391	0.0745498	0.0997793
716	Lepidoptera	Notodontidae	Brevopecten consanguis	40.5867	37.1	13.9	13.8	11.15	3.56	11.995	6.115	8.73	6.51	103.25	90.76	194.01	13.9576	0.191227	0.0313952	0.0589925	0.0671108	0.0830406	0.107175
717	Lepidoptera	Notodontidae	Brevopecten consanguis	38.6967	43.3	19.1	14.8	14.83	3.63	11.37	5.9	9.065	6.67	99.26	83.6	182.86	9.57382	0.236793	0.0359853	0.0662933	0.0787114	0.0980915	0.10883
718	Lepidoptera	Notodontidae	Brevopecten consanguis	41.4133	38.8	17.1	16.2	12.84	3.51	11.395	6.465	8.96	6.53	102.79	93.12	195.91	11.4567	0.19805	0.031795	0.0605989	0.0668918	0.0845538	0.106462
719	Lepidoptera	Notodontidae	Brevopecten consanguis	40.55	30.7	12.9	11.2	11.79	3.45	11.36	6.01	9.63	6.42	104.28	94.61	198.89	15.4178	0.154357	0.0278584	0.0531335	0.0585642	0.0811552	0.0896206
720	Lepidoptera	Notodontidae	Brevopecten consanguis	40.5	39.9	14.4	17.9	11.96	3.19	11.46	5.475	9.2	5.75	94.49	86.77	181.26	12.5875	0.220126	0.0348485	0.0668499	0.0727976	0.100674	0.119407
721	Lepidoptera	Notodontidae	Brevopecten consanguis	39.0433	48.1	19.2	18.6	12.35	3.97	11.58	6.01	9.625	6.54	110.57	95.67	206.24	10.7417	0.233223	0.0336279	0.0627242	0.0724931	0.0996528	0.110178
722	Lepidoptera	Notodontidae	Brevopecten consanguis	40.7767	43.3	16.5	17.3	12.12	3.88	11.55	6.295	9.535	6.36	101.3	85.68	186.98	11.3321	0.231576	0.0351924	0.0649583	0.0768006	0.0905037	0.108509
723	Lepidoptera	Notodontidae	Brevopecten consanguis	39.13	37.7	14.4	14.5	11.86	3.37	11.54	6.23	8.465	6.585	98.85	92.35	191.2	13.2778	0.197176	0.0321131	0.0621146	0.0664865	0.0854037	0.110151
724	Lepidoptera	Notodontidae	Brevopecten consanguis	41.3333	39.8	14.3	17.8	11.94	3.21	11.005	5.43	8.94	6.045	84.1	82.13	166.23	11.6245	0.239427	0.0379518	0.0750146	0.0768139	0.105573	0.116737
725	Lepidoptera	Notodontidae	Brevopecten consanguis	41.7833	33.4	13.8	11.3	11.43	3.31	12.155	5.615	9.7	6.48	104.08	99.74	203.82	14.7696	0.16387	0.0283548	0.0555272	0.0579434	0.0846776	0.0919447
726	Lepidoptera	Notodontidae	Brevopecten consanguis	40.82	39.4	14.3	14.2	11.91	3.19	12.01	5.975	9.525	6.515	107.61	90.58	198.19	13.8594	0.198799	0.0316713	0.0583305	0.0692972	0.0874716	0.101151
727	Lepidoptera	Notodontidae	Brevopecten consanguis	40.9667	34.7	13.9	11.5	11.84	3.85	11.46	5.495	9.245	5.765	93.37	80.42	173.79	12.5029	0.199666	0.0338953	0.0630895	0.0732488	0.0935432	0.110524
728	Lepidoptera	Notodontidae	Sidemia spilogramma	35.2233	176.4	70.9	70.3	24.36	6.28	21.9543	8.87528	16.1884	10.3718	293.479	267.081	560.56	7.90634	0.314685	0.0236934	0.0452556	0.0497286	0.0681629	0.0791025
729	Lepidoptera	Notodontidae	Sidemia spilogramma	38.36	281.5	76.9	167.1	22.61	6.78	22.3575	10.2304	16.337	10.9549	330.579	277.405	607.984	7.90616	0.463006	0.0275961	0.0507533	0.0604818	0.0733536	0.093747
730	Lepidoptera	Notodontidae	Sidemia spilogramma	33.9667	207.7	67.7	118.9	22.18	5.65	21.443	10.0669	16.3137	10.5981	304.83	253.671	558.5	8.24963	0.371889	0.0258045	0.0472782	0.0568131	0.0667631	0.0833559
731	Lepidoptera	Notodontidae	Sidemia spilogramma	32.2267	202.6	52.4	106.7	22.44	6.35	21.8412	9.56945	16.0996	10.2513	300.81	237.923	538.733	10.2812	0.376067	0.0264208	0.0473181	0.0598251	0.0681014	0.0862436
732	Lepidoptera	Notodontidae	Sidemia spilogramma	33.8267	243.4	72.9	139.4	23.37	6.28	21.318	9.35824	15.5824	9.77782	286.625	233.871	520.497	7.13987	0.46763	0.0299738	0.054431	0.0667088	0.0782023	0.102396
733	Lepidoptera	Notodontidae	Sidemia spilogramma	34.5533	220.6	64.8	120.5	21.47	7.05	19.9083	9.4371	14.1523	9.82785	275.93	201.543	477.473	7.36841	0.462016	0.0311067	0.0538275	0.0736944	0.0790553	0.106786
734	Lepidoptera	Notodontidae	Sidemia spilogramma	34.3267	230.1	63.9	135.1	21.191	6.22	20.3767	9.15957	16.049	10.1732	271.73	348.609	620.338	9.70796	0.370927	0.0244529	0.055824	0.0435131	0.0812734	0.0929075
735	Lepidoptera	Notodontidae	Acronicta major	26.9667	737.2	204.7	436.2	27.75	8.21	29.9249	13.2135	21.3638	14.2561	592.517	427.864	1020.38	4.98476	0.722476	0.0266091	0.0458239	0.0634582	0.0686659	0.0891483
736	Lepidoptera	Notodontidae	Acronicta major	27.6233	508.11	177.9	243.9	25.12	7.98	28.9419	12.5689	20.3005	13.3349	547.046	306.237	853.283	4.79642	0.595476	0.0264171	0.0412055	0.0736073	0.061966	0.0832691
737	Lepidoptera	Notodontidae	Acronicta major	25.1067	472.8	156.6	249.7	25.17	7.41	28.5452	12.6794	20.0592	13.2377	549.277	392.446	941.723	6.01355	0.502059	0.0230896	0.0395865	0.0554063	0.060077	0.0818868
738	Lepidoptera	Notodontidae	Acronicta major	27.0533	475.5	177.5	224.1	25.73	7.75	28.0229	12.3736	19.531	13.1715	513.827	396.849	910.676	5.13057	0.52214	0.0239448	0.0424383	0.0549477	0.0628875	0.0847647
739	Lepidoptera	Notodontidae	Acronicta major	25.6333	435.8	163.9	199.6	25.06	7.07	27.9135	12.2583	19.7355	13.5388	518.046	378.299	896.346	5.46886	0.486196	0.0232899	0.0402972	0.0551833	0.0610099	0.0781297
740	Lepidoptera	Notodontidae	Acronicta hercules	29.4367	117.9	50.5	48.2	17.84	5.41	17.6064	7.1315	12.6417	8.47768	189.222	161.991	351.213	6.95471	0.335694	0.0309162	0.0573832	0.0670296	0.0864778	0.101315
741	Lepidoptera	Notodontidae	Acronicta hercules	26.5067	161.9	69.2	74	18.97	5.84	19.0373	8.59533	13.6369	9.27694	243.123	197.065	440.188	6.3611	0.367797	0.0289058	0.0523355	0.0645676	0.07776	0.100578
742	Lepidoptera	Notodontidae	Acronicta hercules	23.3633	162.1	56.5	72.9	19.04	5.66	18.8913	8.77536	14.0314	9.60977	233.657	198.194	431.852	7.6434	0.37536	0.029482	0.0544894	0.0642392	0.0768006	0.0944228
743	Lepidoptera	Notodontidae	Mocis annetta	23.8167	199.9	70.8	105.2	19.31	5.41	23.1803	12.206	17.4866	13.6832	403.309	359.302	762.611	10.7713	0.262126	0.0185397	0.0350565	0.0393501	0.0499705	0.0590899
744	Lepidoptera	Notodontidae	Mocis annetta	25.65	168.6	64.2	80.6	19.05	5.39	24.1231	12.3353	16.9312	13.159	403.71	357.864	761.574	11.8625	0.221384	0.0170497	0.0321632	0.0362836	0.0436361	0.0582796
745	Lepidoptera	Notodontidae	Mocis annetta	24.2067	170.1	70.4	73.7	19.87	5.79	23.9639	11.8392	17.4007	13.7606	388.812	334.142	722.954	10.2692	0.235285	0.0180402	0.0335438	0.039032	0.0459697	0.0544688
746	Lepidoptera	Notodontidae	Mocis annetta	23.9167	107.1	57.7	27.1	19.47	4.43	22.0985	11.9142	17.3407	12.8263	360.895	313.315	674.21	11.6847	0.158853	0.0153497	0.0286757	0.0330304	0.0393066	0.0465291
747	Lepidoptera	Notodontidae	Mocis annetta	24.97	188.2	80.3	82.5	20.54	6.17	25.5863	12.4263	19.2745	14.7304	450.528	418.951	869.478	10.8279	0.216452	0.015778	0.0304501	0.0327451	0.043148	0.0483184
748	Lepidoptera	Notodontidae	Mocis annetta	23.82	226.3	75.5	133.6	20.67	5.83	21.9995	11.783	17.176	13.4411	376.16	336.762	712.923	9.44269	0.317426	0.0211008	0.0399916	0.0446703	0.0580327	0.0651604
749	Lepidoptera	Notodontidae	Mocis annetta	27.6133	113.9	55.7	28.2	20.66	6.21	23.1801	11.497	17.3018	12.9238	379.509	357.969	737.478	13.2402	0.154445	0.0144715	0.0281216	0.0298137	0.0400464	0.0477289
750	Lepidoptera	Notodontidae	Mocis annetta	27.0833	132.9	54.1	50.6	21.36	6.89	22.4143	12.1819	16.4743	13.4423	368.429	325.185	693.614	12.821	0.191605	0.0166205	0.0312902	0.0354513	0.0422204	0.0520571
751	Lepidoptera	Notodontidae	Mocis annetta	25.74	134.1	71.4	39.6	20.89	5.91	23.2893	12.228	17.1273	13.9154	396.287	352.355	748.642	10.4852	0.179124	0.0154682	0.0292216	0.032865	0.0406635	0.0485881
752	Lepidoptera	Notodontidae	Mocis annetta	22.2533	170.5	62.7	78.9	21.71	5.61	23.5686	11.8457	17.2315	13.311	406.105	338.293	744.398	11.8724	0.229044	0.0175411	0.0321532	0.0385984	0.0467701	0.0569285
753	Lepidoptera	Notodontidae	Mocis annetta	24.9933	126.5	67.8	31.2	20.48	6.05	23.5371	12.1237	16.8371	13.7933	402.608	372.096	774.704	11.4263	0.163288	0.0145181	0.0279359	0.0302267	0.0394144	0.0484296
754	Lepidoptera	Notodontidae	Mocis annetta	22.26	100.9	59.9	19.7	19.51	5.86	23.6268	12.1607	17.644	14.2846	402.701	372.046	774.747	12.934	0.130236	0.0129654	0.0249438	0.0269991	0.0349607	0.0398548
755	Lepidoptera	Notodontidae	Mocis annetta	25.72	163.7	76.2	68.9	23.21	5.89	25.5486	11.5993	18.0888	13.409	416.191	370.136	786.327	10.3193	0.208183	0.0162713	0.0307419	0.0345671	0.0431743	0.0527496
756	Lepidoptera	Notodontidae	Mocis annetta	24.32	128.8	68.9	36.5	21.64	5.67	24.4035	11.8788	17.2163	12.6172	403.67	335.731	739.401	10.7315	0.174195	0.0153489	0.0281146	0.0338038	0.03915	0.0522463
757	Lepidoptera	Notodontidae	Mocis annetta	23.08	118.3	52.2	39.7	20.71	5.33	24.657	11.2104	17.6205	13.466	373.265	342.253	715.519	13.7073	0.165335	0.015201	0.029139	0.0317793	0.0393489	0.0458392
758	Lepidoptera	Notodontidae	Mocis annetta	23.86	117.6	59.8	28.4	19.87	5.72	23.4921	11.6089	16.4623	13.3246	390.941	336.784	727.725	12.1693	0.161599	0.0149017	0.0277391	0.0321997	0.0397642	0.049438
759	Lepidoptera	Notodontidae	Mocis annetta	22.39	126.5	60.2	30.1	22.06	5.95	24.2208	12.1402	17.1796	14.086	415.025	369.296	784.321	13.0286	0.161286	0.0143401	0.0271001	0.0304558	0.0382501	0.0464778
760	Lepidoptera	Notodontidae	Mocis annetta	24.95	127.2	58.3	37.1	22.37	5.94	22.6835	11.595	17.0281	12.2614	365.102	285.833	650.935	11.1653	0.195411	0.0173263	0.0308908	0.0394576	0.0428808	0.0540177
761	Lepidoptera	Notodontidae	Mocis annetta	23.97	130.3	63.8	40.8	22.28	5.52	24.4736	11.6492	17.2388	13.5384	409.312	358.559	767.87	12.0356	0.16969	0.0148657	0.027888	0.0318355	0.0400386	0.0489098
762	Lepidoptera	Sphingidae	Psilogramma increta	24.9133	1265.4	463.3	702.1	43.82	11.23	49.215	18.115	28.56	15.435	1148.2	602.76	1750.96	3.77932	0.722689	0.020316	0.0309811	0.059016	0.0399005	0.0806955
763	Lepidoptera	Sphingidae	Psilogramma increta	28.27	1284.1	371.2	696	40.99	9.91	48.535	19.375	30.635	15.775	1193.27	675.79	1869.06	5.03518	0.68703	0.0191724	0.0300304	0.0530259	0.0381068	0.0741502
764	Lepidoptera	Sphingidae	Psilogramma increta	28.02	1349.7	449.7	660.2	46.23	11.1	50.815	19.045	29.48	16.02	1273.19	680.85	1954.04	4.34521	0.690723	0.0188012	0.0288553	0.0539594	0.0379617	0.0777909
765	Lepidoptera	Sphingidae	Psilogramma increta	24.0067	2554.3	521.8	1745.5	47.25	12.35	54.68	21.4	32.765	17.615	1511.93	808.71	2320.64	4.44737	1.10069	0.0217785	0.0334275	0.0624947	0.043191	0.0875675
766	Lepidoptera	Sphingidae	Psilogramma increta	29.7067	1122.5	414.4	448.7	43.71	11.88	47.81	17.905	29.32	15.72	1092.32	622.38	1714.7	4.13779	0.654633	0.0195391	0.0306721	0.0538316	0.0391381	0.0726903
767	Lepidoptera	Sphingidae	Psilogramma increta	31.9467	906.2	385.5	268.9	44.74	10.61	50.575	18.96	29.075	15.98	1181.85	637.16	1819.01	4.71857	0.498183	0.0165492	0.0254712	0.0472458	0.0313934	0.0647911
768	Lepidoptera	Sphingidae	Psilogramma increta	25.7467	1281	452.2	546	44.66	11.02	51.495	18.83	30.13	15.94	1237.92	671.6	1909.52	4.22273	0.670849	0.0187435	0.0289123	0.0532922	0.0369113	0.0745224
769	Lepidoptera	Sphingidae	Agrius convolvuli	32.76	1844.7	529.3	1040.4	48.13	12.56	50.23	17.215	30.42	15.515	1137.1	671.15	1808.25	3.4163	1.02016	0.0237522	0.0377715	0.0639946	0.0496698	0.0910022
770	Lepidoptera	Sphingidae	Agrius convolvuli	32.4375	1583.4	440	896.4	44.46	12.04	48.885	17.12	30.86	14.59	1067.69	631.45	1699.14	3.86168	0.931883	0.0234189	0.0372692	0.0630168	0.0475462	0.088378
771	Lepidoptera	Sphingidae	Agrius convolvuli	35.49	1045.9	488	260.2	52.35	11.67	47.92	16.935	29.35	14.16	1022.85	574.25	1597.1	3.27275	0.654874	0.0202494	0.0316179	0.0563176	0.0398514	0.0778169
772	Lepidoptera	Sphingidae	Agrius convolvuli	35.8333	1201.4	408.3	548.5	46.91	11.42	46.345	15.525	27.025	13.02	903.17	492.15	1395.32	3.41739	0.861021	0.0248411	0.0383773	0.0704282	0.0481736	0.098507
773	Lepidoptera	Sphingidae	Agrius convolvuli	35.97	1101.5	496	320	50.19	11.29	47.34	16.68	27.72	14.62	1027.31	573.02	1600.33	3.22647	0.688296	0.0207388	0.0323066	0.0579192	0.0420308	0.0818939
774	Lepidoptera	Sphingidae	Agrius convolvuli	36.45	910.6	413	274.5	45.03	10.94	43.135	15.39	25.68	13.64	857.32	493.62	1350.94	3.27104	0.674049	0.0223372	0.0351982	0.0611323	0.0454564	0.0861498
775	Lepidoptera	Sphingidae	Agrius convolvuli	30.01	1527.1	447	826.5	48.46	10.93	51.335	17.605	31.08	14.345	1147.92	623.42	1771.34	3.96273	0.862116	0.0220613	0.0340426	0.0626835	0.0432398	0.0876501
776	Lepidoptera	Sphingidae	Agrius convolvuli	34.7367	1882.5	431	1234	47.62	10.98	48.785	17.225	30.185	14.425	1066.42	621.5	1687.92	3.91629	1.11528	0.0257049	0.0406855	0.0698114	0.0516324	0.0996461
777	Lepidoptera	Sphingidae	Agrius convolvuli	32.3433	2172.5	513.2	1388.4	51.74	11.47	52.42	17.85	31.31	14.61	1197.18	647.12	1844.3	3.59373	1.17795	0.0252725	0.0389332	0.072027	0.0498132	0.101894
778	Lepidoptera	Sphingidae	Agrius convolvuli	32.4267	1175.4	409	533	45.98	11.3	49.2	17.535	29.165	13.925	1095.7	591.6	1687.3	4.12543	0.696616	0.0203189	0.0312897	0.0579515	0.0397395	0.0844181
779	Lepidoptera	Sphingidae	Agrius convolvuli	33.6167	787.2	352	237.3	43.37	10.73	44.03	15.31	25.845	12.935	839.77	474.09	1313.86	3.73256	0.599151	0.0213547	0.0334104	0.0591809	0.0416216	0.0839266
780	Lepidoptera	Sphingidae	Agrius convolvuli	31.4633	940.4	403	324.5	46.28	10.31	43.705	15.185	25.47	12.855	847.49	474.74	1322.23	3.28097	0.711223	0.0231926	0.0361844	0.0645952	0.0462073	0.0936602
781	Lepidoptera	Sphingidae	Agrius convolvuli	33.87	1664.9	404.9	1108.3	42.71	12.24	43.0871	14.7251	26.3702	13.8747	858.136	494.012	1352.15	3.33946	1.2313	0.0301766	0.0475486	0.0825955	0.0643116	0.111521
782	Lepidoptera	Sphingidae	Agrius convolvuli	33.4	1418.3	342.8	938.2	39.22	11.31	39.3481	13.5043	24.1163	11.2456	709.645	410.932	1120.58	3.26889	1.26569	0.033608	0.0530692	0.0916461	0.0708745	0.138864
783	Lepidoptera	Sphingidae	Agrius convolvuli	30.1333	1387.8	452.9	755.1	43.59	12.11	43.6942	15.8207	27.1021	13.5795	909.451	494.602	1404.05	3.10014	0.988425	0.0265326	0.0409623	0.0753195	0.0538907	0.101222
784	Lepidoptera	Sphingidae	Agrius convolvuli	28.2367	2132.5	541.3	1348.7	49.84	12.41	50.4532	17.6272	32.0616	16.2908	1178.47	693.222	1871.69	3.45778	1.13934	0.0246723	0.0391855	0.066615	0.0519243	0.0884134
785	Lepidoptera	Sphingidae	Agrius convolvuli	31.7933	1335	456.3	676.4	43.27	11.02	46.5828	16.1107	27.7664	14.5638	1011.08	551.164	1562.25	3.42373	0.854539	0.0233879	0.0361372	0.0662918	0.0486858	0.0903539
786	Lepidoptera	Sphingidae	Agrius convolvuli	28.61	1694.1	373.7	1159.6	42.63	11.08	43.0941	15.1755	26.7168	12.9734	891.933	490.331	1382.26	3.69886	1.2256	0.0297768	0.0461464	0.0839421	0.0629373	0.11875
787	Lepidoptera	Sphingidae	Agrius convolvuli	32.56	1254.7	368.8	767.4	40.98	10.44	42.1146	14.383	26.7752	13.2472	818.482	525.397	1343.88	3.64392	0.933641	0.0263578	0.0432774	0.067419	0.0584775	0.0998647
788	Lepidoptera	Sphingidae	Agrius convolvuli	34.82	1954.1	464.2	1290.2	44.71	12.09	45.8299	16.4462	27.2103	14.98	993.046	556.327	1549.37	3.33773	1.26122	0.028531	0.0445147	0.079459	0.0586488	0.10845
789	Lepidoptera	Sphingidae	Agrius convolvuli	34.7233	997.2	366.9	494.9	39.75	10.28	38.8376	13.962	24.4405	13.0159	770.545	444.912	1215.46	3.31277	0.820432	0.0259807	0.040982	0.0709769	0.0582359	0.0992674
790	Lepidoptera	Sphingidae	Agrius convolvuli	33.2867	2120.4	531	1370.3	47.61	12.29	47.7865	17.799	29.2613	15.3257	1136.11	666.303	1802.41	3.39437	1.17643	0.0255479	0.0405313	0.0691094	0.0541388	0.102682
791	Lepidoptera	Sphingidae	Agrius convolvuli	34.58	1514.6	438.5	861.3	43.49	11.87	48.1395	17.2386	29.1537	15.1778	1074.3	626.477	1700.78	3.87863	0.890533	0.0228824	0.0362262	0.0621218	0.0468971	0.087952
792	Lepidoptera	Sphingidae	Agrius convolvuli	39.26	892.8	401.2	318.7	41.77	10.65	41.5601	14.4932	24.955	13.4102	792.398	462.092	1254.49	3.12685	0.711683	0.0238182	0.037708	0.0646619	0.0496061	0.0892862
793	Lepidoptera	Sphingidae	Agrius convolvuli	40.08	860.7	424.3	254.8	41.51	10.95	39.7625	14.0325	24.0481	13.1409	709.614	417.438	1127.05	2.65626	0.763673	0.0260305	0.0413432	0.0702803	0.0525795	0.0928367
794	Lepidoptera	Sphingidae	Agrius convolvuli	35.78	703.4	381.8	158.7	41.47	10.34	40.3177	13.2209	24.3838	12.4731	755.765	447.262	1203.03	3.15094	0.584691	0.0220458	0.0350925	0.0592978	0.0497558	0.0872016
795	Lepidoptera	Sphingidae	Agrius convolvuli	34.26	902	405.8	319.2	42.22	10.59	41.286	13.7646	23.7712	13.0235	738.79	441.201	1179.99	2.90781	0.764413	0.0254522	0.040652	0.0680718	0.0528491	0.0970119
796	Lepidoptera	Sphingidae	Agrius convolvuli	33.97	833.2	406.3	245.5	40.51	10.89	39.1369	13.9945	23.0698	13.1191	748.475	400.373	1148.85	2.82759	0.725248	0.0251253	0.0385653	0.0720957	0.0527025	0.0953736
797	Lepidoptera	Sphingidae	Parum colligata	38.7667	507.7	267.3	187.9	34.23	11.49	35.15	15.09	22.34	13.71	702.11	433.71	1135.82	4.24923	0.44699	0.0198378	0.0320921	0.0519522	0.0424804	0.073567
798	Lepidoptera	Sphingidae	Parum colligata	39.2633	633.7	256.9	309.2	33.65	9.61	35.96	14.78	22.755	13.135	689.36	416.66	1106.02	4.30525	0.572955	0.0227603	0.0365171	0.0604171	0.0473639	0.0842238
799	Lepidoptera	Sphingidae	Parum colligata	38.2267	484.8	206.1	231.6	32.09	10.99	34.57	13.61	20.685	12.28	612.39	367.16	979.55	4.75279	0.494921	0.0224778	0.0359545	0.0599689	0.0467976	0.0866817
800	Lepidoptera	Sphingidae	Parum colligata	40.07	749.5	298.9	380.9	35.92	11.12	36.795	14.775	21.625	12.825	717.24	402.43	1119.67	3.74597	0.669394	0.024451	0.0381699	0.0680292	0.0503581	0.0987125
801	Lepidoptera	Sphingidae	Parum colligata	37.2767	624.2	281.4	286.2	32.98	11.45	36.65	14.665	22.63	12.92	681.46	407.52	1088.98	3.86986	0.573197	0.0229426	0.0366625	0.0613074	0.0464843	0.0854505
802	Lepidoptera	Sphingidae	Parum colligata	34.3433	496.9	209.2	211.6	34.55	10.38	35.59	14.59	21.6	11.885	643.93	356.28	1000.21	4.78112	0.496796	0.0222866	0.0346175	0.0625667	0.042929	0.0868324
803	Lepidoptera	Sphingidae	Parum colligata	40.8733	680.2	256.7	327.6	34.76	10	36.005	14.68	21.945	13.22	670.67	416.22	1086.89	4.23409	0.625822	0.0239957	0.0388874	0.0626607	0.0493434	0.0898983
804	Lepidoptera	Sphingidae	Parum colligata	36.41	549.7	232.1	223.5	34.46	10.39	35.945	14.365	21.69	12.37	647.84	361.91	1009.75	4.3505	0.544392	0.0232193	0.0361905	0.0647832	0.0454066	0.0873843
805	Lepidoptera	Sphingidae	Parum colligata	34.49	698	277.8	326.1	33.48	9.75	34.3734	14.4165	20.9683	13.0626	641.988	370.852	1012.84	3.64593	0.689152	0.0260848	0.041153	0.0712405	0.0533144	0.096457
806	Lepidoptera	Sphingidae	Parum colligata	31.6333	658.1	263.2	307.4	35.58	8.56	35.8704	14.3553	22.4829	13.2445	671.485	411.08	1082.56	4.11309	0.607908	0.0236969	0.0382041	0.062405	0.0498193	0.0861508
807	Lepidoptera	Sphingidae	Parum colligata	33.45	644.7	274.6	275.4	34.9	9.07	35.4645	14.5933	21.5769	12.93	632.963	379.17	1012.13	3.68584	0.636972	0.0250866	0.0401144	0.0669646	0.0490602	0.0910103
808	Lepidoptera	Sphingidae	Parum colligata	36.52	720.3	298.3	304.3	37.07	9.95	36.8695	14.7832	22.0491	13.8656	712	406.997	1119	3.75125	0.643702	0.0239843	0.0376944	0.0659425	0.0492402	0.0877868
809	Lepidoptera	Sphingidae	Parum colligata	32.91	637.7	267.8	279.6	34.71	8.95	35.3649	14.1124	21.771	12.7919	629.343	367.91	997.253	3.72387	0.639457	0.0253223	0.0401256	0.0686382	0.0505981	0.0906762
810	Lepidoptera	Sphingidae	Pergesa elpenorlewisi	50.9833	545.8	195.1	272.2	31.26	9.76	30.27	11.88	19.765	10.12	451.83	268.99	720.82	3.69462	0.757193	0.0324108	0.0517061	0.0868522	0.0649663	0.116799
811	Lepidoptera	Sphingidae	Pergesa elpenorlewisi	50.2567	587.1	224.5	215.8	33.35	10.43	31.82	11.96	19.875	9.775	485.9	274.84	760.74	3.3886	0.771749	0.0318508	0.0498665	0.0881609	0.0636685	0.124719
812	Lepidoptera	Sphingidae	Pergesa elpenorlewisi	50.2867	816.4	233.3	470.3	32.06	10.46	31.695	12.69	20.275	10.66	517.32	309	826.32	3.54188	0.987995	0.0345783	0.0552322	0.0924683	0.0710394	0.132201
813	Lepidoptera	Sphingidae	Pergesa elpenorlewisi	52.3833	608.4	236.7	236.2	36.41	11.32	32.81	12.36	20.185	11.385	519.97	314.15	834.12	3.52395	0.729391	0.029571	0.0474369	0.0785159	0.0608233	0.107333
814	Lepidoptera	Sphingidae	Pergesa elpenorlewisi	50.52	656.9	226.7	304.5	36.36	9.85	33.48	12.8	20.775	11.315	536.55	316.92	853.47	3.76476	0.769681	0.0300304	0.0477683	0.0808723	0.0598073	0.109032
815	Lepidoptera	Sphingidae	Clanis undulosa	23.66	1172.7	438.7	429.5	40.95	12.94	53.585	19.695	28.925	16.9	1370.51	670.71	2041.22	4.65288	0.574509	0.0167766	0.0249868	0.0510574	0.0324485	0.0700541
816	Lepidoptera	Sphingidae	Clanis undulosa	24.9267	1467.3	439.4	737.9	43.43	12.91	53.5	20.175	28.56	18.01	1388.02	727.96	2115.98	4.81561	0.693438	0.0181029	0.0275971	0.0526201	0.0354889	0.0744711
817	Lepidoptera	Sphingidae	Clanis undulosa	26.5333	1028.5	365.7	445.1	38.73	12.03	49.23	17.635	26.86	15.42	1138.62	568.2	1706.82	4.66727	0.602583	0.0187895	0.0281659	0.0564418	0.03694	0.0774304
818	Lepidoptera	Sphingidae	Clanis undulosa	26.5333	1208.5	310.7	412.7	43.83	11.45	50.615	20.425	29.5	17.305	1297.21	694.93	1992.14	6.41178	0.606634	0.0174503	0.0267987	0.0500244	0.0336265	0.0680973
819	Lepidoptera	Sphingidae	Acosmeryx naga	36.0167	1350.1	450.3	685.6	43.37	10.48	39.43	16.88	23.34	15.53	802.158	478.899	1281.06	2.8449	1.0539	0.0286823	0.0458061	0.0767254	0.0552057	0.10137
820	Lepidoptera	Sphingidae	Acosmeryx naga	31.7267	744.6	297.7	297.5	40.15	11.45	37.05	15.61	21.14	14.31	675.95	347.574	1023.52	3.43811	0.727487	0.0266602	0.0403689	0.0785081	0.0471814	0.0902022
821	Lepidoptera	Sphingidae	Acosmeryx naga	33.9133	1464.2	510.9	732	43.84	11.98	40.82	17.7	23.1	15.51	764.457	453.582	1218.04	2.3841	1.2021	0.0314151	0.050055	0.0843615	0.0529607	0.106801
822	Lepidoptera	Sphingidae	Acosmeryx naga	35.5967	939.2	374.7	359.7	40.84	11.66	38.535	19.52	23.07	14.52	896.436	497.168	1393.6	3.71925	0.673936	0.0219907	0.0341869	0.0616419	0.0407421	0.0914881
823	Lepidoptera	Sphingidae	Acosmeryx naga	39.6567	1354.9	469.4	653.8	44.13	11.77	41.33	17.21	24.08	15.39	911.181	546.92	1458.1	3.10631	0.929222	0.0252445	0.040397	0.0673023	0.0517496	0.099325
824	Lepidoptera	Sphingidae	Acosmeryx naga	40.6167	608.5	247.8	236.5	35.7	9.62	34.32	13.9	19.79	11.94	575.706	314.569	890.275	3.59272	0.683497	0.0277081	0.0428479	0.0784177	0.0517092	0.104395
825	Lepidoptera	Sphingidae	Acosmeryx naga	42.4067	938.8	360.9	390	40.02	10.5	38.12	16.15	21.9	14.18	739.679	422.273	1161.95	3.2196	0.807951	0.0263693	0.0414232	0.0725593	0.0497693	0.0986657
826	Lepidoptera	Sphingidae	Acosmeryx naga	42.1867	1490	483.8	784.6	40.93	12.56	40.79	17.23	23.75	14.75	793.984	456.367	1250.35	2.58444	1.19167	0.0308717	0.0486162	0.0845822	0.054923	0.110189
827	Lepidoptera	Sphingidae	Acosmeryx naga	36.88	1257.2	460.8	593	40.77	12.19	41.13	17.83	24.63	14.54	772.309	404.819	1177.13	2.55453	1.06802	0.0301216	0.0459104	0.0875873	0.0483495	0.0990087
828	Lepidoptera	Sphingidae	Acosmeryx naga	40.57	969.6	385	398	40.71	11.28	39.33	15.68	22.93	14.37	901.151	514.255	1415.41	3.67638	0.685033	0.0219996	0.034554	0.0605505	0.0504924	0.0945008
829	Lepidoptera	Sphingidae	Acosmeryx naga	43.5733	848.1	295.5	402.7	37.34	11.08	34.22	14.53	19.69	12.7	675.589	375.043	1050.63	3.55544	0.807228	0.0277187	0.0431063	0.0776502	0.0585704	0.116459
830	Lepidoptera	Sphingidae	Acosmeryx naga	38.5533	940.6	384.2	385.8	39.83	11.03	39.46	16.3	24.23	14.53	788.062	465.523	1253.59	3.26284	0.750328	0.0244652	0.0389172	0.0658812	0.0476824	0.0871131
831	Lepidoptera	Sphingidae	Ampelophaga rubiginosa	35.78	1281.9	422.2	656.6	39.5	10.54	41.825	16.555	27.1	16.13	900.49	604.45	1504.94	3.56452	0.851795	0.0237907	0.0397602	0.0592334	0.0517085	0.0819075
832	Lepidoptera	Sphingidae	Ampelophaga rubiginosa	34.99	731.8	305.6	263.3	37.15	10.21	39.67	15.32	24.82	14.05	779.11	503.11	1282.22	4.19575	0.570729	0.0210976	0.0347214	0.0537692	0.0445118	0.0775743
833	Lepidoptera	Sphingidae	Ampelophaga rubiginosa	31.39	1376.4	428.9	709.5	41.72	10.93	43.965	16.975	29.495	16.47	969.4	675.11	1644.51	3.83425	0.836967	0.0225598	0.038271	0.0549538	0.0497113	0.0763713
834	Lepidoptera	Sphingidae	Ampelophaga rubiginosa	34.5333	1376.4	475.9	531.6	43.43	11.58	43.51	17.9	29.05	16.815	992.2	691.66	1683.86	3.53826	0.817408	0.0220326	0.0373915	0.0536389	0.0476354	0.0759503
835	Lepidoptera	Sphingidae	Ampelophaga rubiginosa	34.7567	1280.2	436.5	671.8	41.98	11.78	44.885	17.625	28.765	16.41	1046.78	687.88	1734.66	3.97402	0.738012	0.0206265	0.0341809	0.0520147	0.0452281	0.0757994
836	Lepidoptera	Sphingidae	Ampelophaga rubiginosa	32.3333	1332.7	362.7	439.5	42.17	11.4	40.955	15.47	28.11	15.755	847.27	619.26	1466.53	4.04337	0.908744	0.0248929	0.0430868	0.0589513	0.0576194	0.0824303
837	Lepidoptera	Sphingidae	Ampelophaga rubiginosa	34.1167	1004.2	413	361	40.63	11.2	41.36	16.625	26.9	16.075	892.51	604.67	1497.18	3.62513	0.670728	0.0211659	0.0355056	0.0524073	0.0460859	0.0732836
838	Lepidoptera	Sphingidae	Ampelophaga rubiginosa	36.3633	993.9	399.2	571.2	39.92	10.62	42.875	16.07	26.895	15.855	886.44	615.03	1501.47	3.7612	0.661951	0.0209969	0.0355649	0.0512596	0.0457563	0.0739322
839	Lepidoptera	Sphingidae	Ampelophaga rubiginosa	32.69	935.1	443.1	481.5	41.87	11.69	44.62	17.64	27.33	16.02	1025.54	599.95	1625.49	3.66845	0.575273	0.0188124	0.0298179	0.0509699	0.0388509	0.0698436
840	Lepidoptera	Sphingidae	Ampelophaga rubiginosa	37.2733	888	381.5	341.3	40.78	11.63	42.585	16	27.38	15.505	867.64	614	1481.64	3.88372	0.599336	0.0201124	0.0343453	0.0485331	0.0437351	0.0701942
841	Lepidoptera	Sphingidae	Ampelophaga rubiginosa	35	1018.6	484.2	349.3	43.11	12.51	45.595	17.535	29.28	16.94	1030.58	688.61	1719.19	3.55058	0.592488	0.0185643	0.0309685	0.0463477	0.0399189	0.0643454
842	Lepidoptera	Sphingidae	Ampelophaga rubiginosa	36	790.6	333.7	311.8	41.57	10.8	42.945	16.935	27.27	15.755	934.66	596.89	1531.55	4.5896	0.516209	0.0183589	0.0300832	0.0471069	0.0386617	0.0654448
843	Lepidoptera	Sphingidae	Ampelophaga rubiginosa	33.94	1134.6	429.9	488	44.91	11.9	44.34	17.19	28.32	16.32	999.83	643.88	1643.71	3.82347	0.690268	0.0204926	0.0336896	0.0523138	0.0441926	0.0728799
844	Lepidoptera	Sphingidae	Ampelophaga rubiginosa	29.5133	914.3	405	322	44.45	12.15	45.415	17.115	29.01	17.225	1004.05	710.01	1714.06	4.23225	0.533412	0.0176408	0.0301154	0.0425873	0.0389017	0.0605114
845	Lepidoptera	Sphingidae	Ampelophaga rubiginosa	34.3067	915.7	377.4	356.6	41.51	11.85	42.56	16.23	27.08	15.535	901.78	580.91	1482.69	3.9287	0.617594	0.0204092	0.0335564	0.0520916	0.0438083	0.0719311
846	Lepidoptera	Sphingidae	Ampelophaga rubiginosa	29.8467	1173.8	518.2	452.5	43.47	11.34	41.605	16.795	26.6334	16.8458	973.34	632.122	1605.46	3.09815	0.731129	0.0213401	0.0351992	0.0541996	0.0490311	0.0763623
847	Lepidoptera	Sphingidae	Ampelophaga rubiginosa	30.86	1150.9	489.5	502.9	42.44	11.05	40.685	16.935	25.4989	15.4104	911.41	563.414	1474.82	3.01292	0.780365	0.0230027	0.0372225	0.0602132	0.0492379	0.0863345
848	Lepidoptera	Sphingidae	Ampelophaga rubiginosa	31.79	1209.8	545.9	462.7	43.61	11.98	44.755	18.28	27.4573	15.8481	1031.13	621.768	1652.9	3.02784	0.731926	0.0210431	0.0337321	0.0559407	0.0425147	0.0799323
849	Lepidoptera	Sphingidae	Ampelophaga rubiginosa	32.31	1129.6	466.4	471.6	40.26	11.77	41.115	17.055	27.0299	16.5717	895.73	608.971	1504.7	3.2262	0.750714	0.0223363	0.0375219	0.0551906	0.0479303	0.0750325
850	Lepidoptera	Sphingidae	Ampelophaga rubiginosa	28.0067	982.5	419.2	375.4	41.17	10.56	36.615	14.25	25.5905	15.9298	883.46	507.315	1390.78	3.31769	0.70644	0.0225377	0.0354797	0.0617857	0.0600748	0.0768912
851	Lepidoptera	Sphingidae	Ampelophaga rubiginosa	33.0033	714	298.1	251.6	37.5	9.72	36.655	14.705	22.9026	13.4049	698.3	511.402	1209.7	4.05804	0.590228	0.0220887	0.0382655	0.05225	0.0495736	0.0870363
852	Lepidoptera	Sphingidae	Ampelophaga rubiginosa	34.31	1198.8	517.6	473.7	42.95	11.85	42.4164	17.0203	26.6759	15.5807	937.793	613.923	1551.72	2.99791	0.772564	0.0223132	0.0369204	0.0563975	0.0479593	0.0833046
853	Lepidoptera	Sphingidae	Ampelophaga rubiginosa	33.32	1338.7	639.6	476.9	46.62	12.77	44.4819	17.5874	27.326	17.0692	1073.81	678.049	1751.86	2.739	0.764157	0.0208853	0.0340731	0.053961	0.0467688	0.0784427
854	Lepidoptera	Sphingidae	Ampelophaga rubiginosa	36.2133	1586.4	512.4	295	41.59	11.64	44.77	18.615	27.74	15.395	996.5	622.2	1618.7	3.15906	0.980046	0.0246059	0.0399695	0.0640142	0.0477921	0.0932653
855	Lepidoptera	Sphingidae	Ampelophaga rubiginosa	32.43	951.7	434.3	338.4	62.43	10.84	46.16	18.49	29.18	17.515	1139.52	473.63	1613.15	3.71437	0.589964	0.0191238	0.0270725	0.0651345	0.0361449	0.0603607
856	Lepidoptera	Sphingidae	Ampelophaga rubiginosa	32.2053	1360.4	515.4	615.5	41.37	12.31	44.535	19.13	28.905	16.51	1145.52	698.73	1844.25	3.57829	0.737644	0.0199992	0.0321981	0.0527866	0.0432929	0.0772882
857	Lepidoptera	Sphingidae	Ampelophaga rubiginosa	32.34	909.7	385.9	368.5	40.85	10.85	42.74	17.795	26.965	15.155	987.42	584.95	1572.37	4.07455	0.578553	0.019182	0.0305455	0.0515621	0.0396567	0.0738062
858	Lepidoptera	Sphingidae	Ampelophaga rubiginosa	35.1533	1238.4	463.2	584.1	42.13	11.18	45.35	19.15	29.57	16.9	1152.7	758.47	1911.17	4.12601	0.64798	0.0184133	0.0305291	0.0463972	0.0405214	0.0704194
859	Lepidoptera	Sphingidae	Ampelophaga rubiginosa	33.4133	1577.9	488.3	907	42.57	11.62	45.36	18.92	29.705	17.06	1113.27	741.25	1854.52	3.79791	0.85084	0.0214194	0.0356812	0.0535889	0.0462856	0.0783847
860	Lepidoptera	Sphingidae	Ampelophaga rubiginosa	30.89	1312.4	484.8	640.6	43.2	12.45	44.02	18.94	27.885	16.73	1074.29	677.64	1751.93	3.61372	0.749117	0.0206784	0.0337219	0.0534606	0.0434513	0.0776545
861	Lepidoptera	Sphingidae	Teretra japonica	46.14	729.1	215.1	395.3	37.07	10.56	33.17	20.64	11.84	10.345	534.049	310.237	844.286	3.92509	0.86357	0.0319819	0.0505606	0.0870362	0.0394401	0.220451
862	Lepidoptera	Sphingidae	Teretra japonica	51.44	784.9	188.9	485.8	35.73	10.27	30.78	21.41	11.64	9.94	478.945	326.3	805.245	4.26281	0.974734	0.034792	0.0584954	0.0858598	0.042513	0.242141
863	Lepidoptera	Sphingidae	Teretra japonica	48.1933	459.7	162.2	188.5	35.89	9.42	30.25	20.06	10.82	9.755	436.756	250.101	686.857	4.23463	0.669281	0.0312155	0.0490906	0.0857278	0.035333	0.203134
864	Lepidoptera	Sphingidae	Teretra japonica	49.3867	515.8	161.9	235.4	36.29	9.74	32.15	21.415	11.23	9.59	468.324	260.862	729.186	4.50393	0.707364	0.031146	0.0484947	0.0870622	0.0329869	0.210883
865	Lepidoptera	Sphingidae	Teretra japonica	37.7933	500	191.2	188.6	37.57	7.56	31.645	21.13	11.01	9.59	468.496	272.409	740.905	3.87503	0.67485	0.0301802	0.0477286	0.082085	0.0334411	0.211777
866	Lepidoptera	Sphingidae	Teretra japonica	52.82	503.1	182.7	216.7	36.2	8.06	30.22	19.08	10.55	8.87	405.073	232.659	637.732	3.4906	0.788889	0.0351713	0.0553725	0.0964067	0.0389004	0.239691
867	Lepidoptera	Sphingidae	Teretra japonica	51.7367	345.6	191.1	201.3	34.7	9.1	31.08	20.43	11.2	10.1	463.277	302.538	765.815	4.0074	0.451284	0.0242752	0.0401279	0.0614479	0.0292777	0.164342
868	Lepidoptera	Sphingidae	Teretra japonica	51.2167	781.6	216.2	449.3	34.25	10.4	33.02	20.11	12.02	10.75	549.083	291.544	840.627	3.88819	0.929782	0.0332574	0.050916	0.0958933	0.042102	0.216361
869	Lepidoptera	Sphingidae	Teretra japonica	50.2533	398.8	172.1	129.5	31.17	9.28	29.97	18.94	11	9.97	482.931	253.834	736.765	4.28103	0.541285	0.0271049	0.0413516	0.0786734	0.0351812	0.182092
870	Lepidoptera	Sphingidae	Teretra japonica	52.2033	430.2	163.2	160.1	31.73	10.41	30.925	19.69	10.69	9.98	424.639	268.627	693.266	4.24795	0.620541	0.0299182	0.0488445	0.0772121	0.0340628	0.194414
871	Lepidoptera	Sphingidae	Teretra japonica	50.1367	362.3	139.4	135	29.68	8.55	27.57	17.97	9.94	8.68	366.763	218.768	585.531	4.20037	0.618755	0.0325076	0.0518978	0.0870062	0.0384193	0.220611
872	Lepidoptera	Sphingidae	Teretra japonica	49.39	557.8	208.9	222.2	34.79	9.27	34.21	22.14	12.27	10.98	425.598	395.787	821.385	3.93195	0.679097	0.0287536	0.0554932	0.059673	0.0311823	0.175304
873	Lepidoptera	Sphingidae	Macroglossum stellatarum	68.1733	340.5	91	188.7	27.6	8.62	21.785	8.025	12.95	7.585	225.65	133.55	359.2	3.94725	0.94794	0.0513715	0.0817755	0.13817	0.105549	0.18786
874	Lepidoptera	Sphingidae	Macroglossum stellatarum	62.7067	281.7	115	104	26.24	8.96	22.395	8.48	13.14	7.95	244.33	154.73	399.06	3.47009	0.705909	0.0420586	0.0686937	0.108472	0.0883785	0.160669
875	Lepidoptera	Sphingidae	Macroglossum stellatarum	79.35	415.8	141	180	32.29	8.89	22.76	9.085	13.725	8.565	264.15	160.28	424.43	3.01014	0.979667	0.0480437	0.0771954	0.127222	0.0986155	0.173461
876	Lepidoptera	Sphingidae	Macroglossum stellatarum	78.3733	289.1	100.6	125.3	31.33	7.96	22.265	7.96	12.27	7.62	224.19	127.97	352.16	3.5006	0.820934	0.0482819	0.0758417	0.132867	0.0959375	0.181855
877	Lepidoptera	Sphingidae	Macroglossum stellatarum	71.1267	209.3	75.3	78.5	26.52	7.45	20.55	8.46	13.125	7.59	224.27	141.06	365.33	4.85166	0.572907	0.0396004	0.064508	0.102561	0.0832152	0.145226
878	Lepidoptera	Sphingidae	Macroglossum stellatarum	67.8033	331.1	123.22	140.7	29.48	8.84	24.02	8.815	14.27	7.675	276.84	154.69	431.53	3.50211	0.76727	0.0421666	0.0657281	0.11763	0.0859378	0.166141
879	Lepidoptera	Sphingidae	Macroglossum stellatarum	80.44	212.5	67.4	100	26.37	7.42	19.69	6.85	11.15	6.795	177.76	107.11	284.87	4.22656	0.745954	0.051172	0.082006	0.136097	0.108079	0.192404
880	Lepidoptera	Sphingidae	Macroglossum stellatarum	69.3067	391.8	127.5	200.1	29.95	9.45	24.245	9.285	14.065	8.425	286.81	156.57	443.38	3.47749	0.883666	0.0446433	0.0690141	0.126422	0.0879282	0.167041
881	Lepidoptera	Sphingidae	Macroglossum stellatarum	67.3333	343.7	112.6	174.8	27.85	9.13	23.71	8.915	13.4	8.03	269.71	154.25	423.96	3.76519	0.81069	0.0437285	0.0687373	0.120189	0.0877075	0.172294
882	Lepidoptera	Sphingidae	Macroglossum stellatarum	71.8367	384.4	117.9	203.7	29.22	9.1	24.045	8.92	13.99	7.775	271.45	149.69	421.14	3.57201	0.912761	0.0465549	0.0722274	0.130978	0.0914118	0.180249
883	Lepidoptera	Sphingidae	Macroglossum stellatarum	71.3967	357.3	123.7	190.3	27.64	8.05	21.2847	8.65029	13.7918	8.48763	247.105	157.272	404.378	3.26902	0.88358	0.0467444	0.0764952	0.120189	0.102664	0.161476
884	Lepidoptera	Sphingidae	Macroglossum stellatarum	77.9567	229.4	103.7	95.5	24.09	7.21	19.3813	7.36577	11.6597	8.19298	193.082	126.151	319.233	3.07843	0.718598	0.0474449	0.0784433	0.120062	0.106095	0.158551
885	Lepidoptera	Sphingidae	Macroglossum stellatarum	67.6467	244.9	113.5	95.2	27.71	8.05	21.7359	8.10145	12.7882	9.00892	241.728	160.914	402.642	3.54751	0.608232	0.0388664	0.0647392	0.0972522	0.0888699	0.135835
886	Lepidoptera	Sphingidae	Macroglossum stellatarum	81.28	255.9	96.3	122.1	24.74	7.75	20.2455	7.48722	11.2278	7.66869	222.653	124.605	347.258	3.606	0.736916	0.0460662	0.0718468	0.12838	0.105532	0.185788
887	Lepidoptera	Sphingidae	Macroglossum stellatarum	72.5333	368.1	119.8	208.1	25.67	7.44	20.9074	7.99306	12.1433	7.90531	214.901	124.592	339.493	2.83383	1.08426	0.0565135	0.0892779	0.153991	0.114807	0.199861
888	Lepidoptera	Sphingidae	Macroglossum stellatarum	67.4733	236.5	103.2	100.4	27.65	7.98	19.6096	7.3476	11.4359	8.01754	194.072	126.956	321.028	3.11074	0.736695	0.0479041	0.0792415	0.121133	0.106733	0.167728
889	Lepidoptera	Sphingidae	Macroglossum stellatarum	72.9867	288.3	135.7	108.1	30.22	8.71	22.6861	8.9759	13.311	8.78248	274.987	163.705	438.692	3.23281	0.657181	0.0387046	0.0617461	0.10372	0.0833844	0.145242
890	Lepidoptera	Sphingidae	Macroglossum stellatarum	71.13	303.4	123.9	142.3	27.29	8.09	21.1211	8.0123	12.4296	7.67142	232.324	138.725	371.049	2.99475	0.817682	0.0469436	0.0749744	0.125561	0.102928	0.182674
891	Lepidoptera	Sphingidae	Macroglossum stellatarum	69.0067	294.3	107.4	151.3	28.59	7.27	20.8391	7.67405	11.3396	7.63321	218.77	136.351	355.121	3.30652	0.828733	0.048308	0.0784165	0.125817	0.107273	0.198193
892	Lepidoptera	Sphingidae	Macroglossum stellatarum	74.25	350.2	135.1	180	24.63	8.81	23.0289	8.73132	13.2969	8.44388	261.082	152.609	413.691	3.06211	0.846525	0.0452358	0.0716772	0.122625	0.0930691	0.166674
893	Lepidoptera	Sphingidae	Macroglossum stellatarum	68.4233	281.9	102.9	148.2	26.02	7.89	20.5459	8.04996	11.3691	6.64803	220.655	100.063	320.718	3.11679	0.878966	0.052351	0.0760911	0.167794	0.101515	0.222141
894	Lepidoptera	Sphingidae	Macroglossum stellatarum	75.7367	260.1	101.9	126.7	25.91	7.63	19.3334	7.61681	10.5922	6.87162	199.725	105.107	304.832	2.99148	0.853256	0.0529065	0.0807491	0.15344	0.109519	0.221578
895	Lepidoptera	Sphingidae	Macroglossum stellatarum	71.6633	217.8	94.9	93.5	25.98	7.76	20.5624	7.74337	12.3911	7.52022	209.606	138.122	347.729	3.66416	0.626351	0.0424413	0.0704084	0.106848	0.0926886	0.158376
896	Lepidoptera	Sphingidae	Macroglossum stellatarum	71.5767	287.8	123.4	135.1	26.61	8.18	21.7527	8.40696	12.559	8.59067	238.059	146.475	384.534	3.11616	0.748438	0.0441175	0.0712623	0.11582	0.092767	0.15724
897	Lepidoptera	Sphingidae	Callambulyx tatarinovi	37.4033	478.9	199.8	245.6	29.51	9.93	33.365	14.335	21.085	12.945	594.3	392.11	986.41	4.93699	0.485498	0.0221853	0.0368228	0.0558103	0.0457545	0.0801764
898	Lepidoptera	Sphingidae	Callambulyx tatarinovi	31.8733	243.2	103.6	82.3	25.23	7.54	32.2	13.085	20.41	11.41	506.55	311.84	818.39	7.89952	0.297169	0.0190555	0.0307864	0.0500092	0.0370128	0.0669658
899	Lepidoptera	Sphingidae	Callambulyx tatarinovi	30.16	560.3	243.9	265.7	32.74	10.72	37.315	16.315	26.13	15.31	769.12	564.52	1333.64	5.46798	0.420128	0.0177489	0.0307763	0.0419306	0.0388812	0.0591692
900	Lepidoptera	Sphingidae	Callambulyx tatarinovi	35.15	748.5	266	334.3	33.27	10.31	36.2	15.72	24.95	14.93	740.82	529.89	1270.71	4.77711	0.589041	0.0215303	0.0369303	0.051631	0.0480767	0.0734456
901	Lepidoptera	Sphingidae	Callambulyx tatarinovi	32.9167	721.3	248.2	353.3	32.1	9.67	36.42	15.395	24.25	14.315	690.85	482.42	1173.27	4.72712	0.614778	0.0228907	0.0388753	0.0556715	0.0479003	0.0773668
902	Lepidoptera	Sphingidae	Callambulyx tatarinovi	36.31	574.1	298.9	258.7	32.46	8.61	34.505	15.445	23.395	13.425	676.09	473.89	1149.98	3.84737	0.499226	0.0208355	0.0354396	0.0505611	0.0449597	0.076288
903	Lepidoptera	Sphingidae	Callambulyx tatarinovi	38.19	1233.1	310.5	828.8	33.71	9.03	32.045	14.925	22.26	12.15	583.18	415.73	998.91	3.2171	1.23445	0.0351538	0.0602139	0.0844671	0.0734217	0.129837
904	Lepidoptera	Sphingidae	Callambulyx tatarinovi	31.4267	597.4	228.3	278.4	31.31	7.64	32.605	14.025	22.655	13.005	562.76	402.42	965.18	4.22768	0.618952	0.0253235	0.043432	0.060737	0.0534497	0.082958
905	Lepidoptera	Sphingidae	Callambulyx tatarinovi	35.1267	578.6	227.1	258.9	30.18	8.52	32.445	14.59	22.49	13.535	611.15	438.26	1049.41	4.62092	0.551357	0.0229216	0.0393588	0.0548855	0.0508143	0.0790208
906	Lepidoptera	Sphingidae	Callambulyx tatarinovi	32.8533	618.8	241.8	280.2	32.26	8.76	33.575	14.31	22.18	13.645	578.74	420.49	999.23	4.13246	0.619277	0.0248949	0.0429825	0.0591588	0.0517749	0.082194
907	Lepidoptera	Sphingidae	Callambulyx tatarinovi	30.6867	695.4	246.6	368.8	31.41	9.66	32.18	14.265	20.9	13.64	614.52	412.24	1026.76	4.16367	0.677276	0.0256832	0.0429123	0.0639687	0.057446	0.0925032
908	Lepidoptera	Sphingidae	Callambulyx tatarinovi	32.52	558.9	211.5	265.2	29.87	8.91	32.67	14.305	22.6	12.57	595.47	424.08	1019.55	4.82057	0.548183	0.0231877	0.0397015	0.0557467	0.050586	0.0832192
909	Lepidoptera	Sphingidae	Callambulyx tatarinovi	30.74	440.5	186.9	168.7	30.74	7.29	34.07	15.22	22.785	12.93	652.83	441.64	1094.47	5.85591	0.402478	0.0191765	0.0321494	0.0475231	0.0404749	0.0712402
910	Lepidoptera	Sphingidae	Callambulyx tatarinovi	29.78	401.4	177.5	153.1	29.4	8.27	31.755	14.455	21.785	13.455	678	485.36	1163.36	6.55414	0.345035	0.0172216	0.0295501	0.0412786	0.0436474	0.0683514
911	Lepidoptera	Sphingidae	Callambulyx tatarinovi	33.9567	753.1	262.2	394.9	30.32	8.97	34.875	14.915	24	14.185	580.45	397.22	977.67	3.72872	0.770301	0.0280695	0.0472783	0.0690868	0.0527581	0.0806094
912	Lepidoptera	Sphingidae	Clanis bilineata	23.55	960.9	384	325.6	45.81	12.41	49.8301	20.1553	29.8738	17.3107	1422.74	781.149	2203.89	5.7393	0.436002	0.0140653	0.0217878	0.0396831	0.0308644	0.0599425
913	Lepidoptera	Sphingidae	Clanis bilineata	23.9533	1549.6	481.7	793.3	45.41	11.11	52.0194	21.0291	30.1262	17.3301	1481.29	810.018	2291.31	4.75672	0.676294	0.0171801	0.0265747	0.0485977	0.0359851	0.0753988
914	Lepidoptera	Sphingidae	Clanis bilineata	23.27	931.3	326.6	425.8	42.31	10.28	48.335	18.767	27.4709	16.301	1174.69	663.188	1837.88	5.62731	0.506725	0.0166046	0.0259789	0.0460159	0.0336425	0.0681489
915	Lepidoptera	Sphingidae	Clanis bilineata	23.1933	1324	378.4	688.1	40.13	10.81	50.3786	19.8107	30.1262	17.233	1452.33	853.602	2305.93	6.09389	0.574172	0.0157797	0.0250542	0.0426274	0.0364584	0.0700871
916	Lepidoptera	Sphingidae	Clanis bilineata	25.3433	791.1	267.9	345.2	37.76	10.53	43.0388	17.4709	25.3883	14.9709	1107.48	602.846	1710.32	6.38419	0.462544	0.0164451	0.0253969	0.0466562	0.0374059	0.0740004
917	Lepidoptera	Sphingidae	Clanis bilineata	22.87	1494.1	458	791.5	44.75	12.05	51.0437	19.7524	29.8544	17.034	1433.01	805.596	2238.6	4.88778	0.667425	0.0172668	0.0269738	0.0479814	0.0383378	0.0760091
918	Lepidoptera	Sphingidae	Clanis bilineata	22.9133	1036.8	421	382.5	41.52	11.94	49.8884	19.7573	27.966	17.3883	1216.16	652.751	1868.91	4.43921	0.554762	0.017229	0.0264763	0.0493287	0.0326679	0.0662153
919	Lepidoptera	Sphingidae	Clanis bilineata	23.5533	1662.5	391	1077.6	39.41	12.9	49.2718	19.6893	28.9612	16.6311	1176.22	669.404	1845.63	4.72027	0.900778	0.0220921	0.034665	0.0609106	0.0420292	0.0846534
920	Lepidoptera	Sphingidae	Clanis bilineata	23.3067	997	398.5	380.3	42.98	11.5	51.5922	20.2524	29.9709	17.4466	1185.93	656.981	1842.91	4.62463	0.540991	0.0171334	0.0266249	0.0480612	0.0302194	0.0603861
921	Lepidoptera	Sphingidae	Clanis bilineata	25.5633	1244.9	436	562.8	43.04	11.98	53.2621	20.1699	29.9417	17.7524	1450.58	740.65	2191.23	5.02576	0.568128	0.016102	0.0243234	0.047638	0.0328432	0.0663793
922	Lepidoptera	Sphingidae	Clanis bilineata	25.9933	1257.4	468	600.2	42.81	10.99	51.2621	20.3689	29.966	18.3689	1332.87	775.451	2108.33	4.50497	0.596397	0.016819	0.026604	0.045728	0.0339603	0.0644205
923	Lepidoptera	Sphingidae	Clanis bilineata	25.5067	1104.1	391.5	496.3	42.91	11.2	51.5922	19.7379	28.9951	16.9223	1266.76	686.591	1953.35	4.9894	0.565234	0.0170108	0.0262307	0.0483956	0.0326302	0.0677203
924	Lepidoptera	Crambidae	Palpita nigropunctalis	29.765	23.4	10.7	8	13.59	3.84	15.425	5.855	11.03	7.675	110.88	120.31	231.19	21.6065	0.101215	0.0209237	0.0436269	0.0402074	0.0535619	0.0571418
925	Lepidoptera	Crambidae	Palpita nigropunctalis	30.35	22.7	9.2	9.4	13.13	3.63	14.22	6.055	10.38	7.31	103.52	112.73	216.25	23.5054	0.104971	0.0220321	0.0460245	0.0422643	0.0553349	0.0627911
926	Lepidoptera	Crambidae	Palpita nigropunctalis	29.14	24.2	10.2	8.7	14.31	3.62	15.9	6.2	11.76	7.795	120.08	122.91	242.99	23.8225	0.0995926	0.0202451	0.0409673	0.040024	0.0499021	0.0536641
927	Lepidoptera	Crambidae	Palpita nigropunctalis	29.8433	19.4	6.6	8.5	14	3.56	14.12	5.92	10.34	6.55	100.48	88.82	189.3	28.6818	0.102483	0.0232675	0.043835	0.0495895	0.052692	0.0650338
928	Lepidoptera	Crambidae	Palpita nigropunctalis	28.925	29.2	9.4	14.3	13.82	3.51	15.265	6.28	10.99	7.41	121.46	113.63	235.09	25.0096	0.124208	0.0229857	0.0444896	0.0475552	0.0563683	0.0663553
929	Lepidoptera	Crambidae	Palpita nigropunctalis	35.5767	24	9	9.5	13.06	3.7	14.925	6.27	10.88	7.873	118.89	121.32	240.21	26.69	0.0999126	0.0203946	0.041206	0.0403806	0.0523509	0.0571922
930	Lepidoptera	Crambidae	Palpita nigropunctalis	31.475	23.2	8.4	8.2	14.83	2.7	15.08	5.69	10.905	7.605	105.64	112.95	218.59	26.0226	0.106135	0.022035	0.0455948	0.042644	0.0561346	0.058079
931	Lepidoptera	Crambidae	Palpita nigropunctalis	33.21	26.3	8.7	12.5	13	3.55	14.515	5.63	10.765	7.375	99.83	97.87	197.7	22.7241	0.13303	0.0259401	0.0513709	0.0523996	0.0627556	0.0645954
932	Lepidoptera	Crambidae	Palpita nigropunctalis	32.44	22.1	7.6	9.1	12.95	3.3	14.225	5.585	10.13	7.375	95.4	93.54	188.94	24.8605	0.116968	0.0248813	0.0492774	0.0502573	0.0591726	0.0629252
933	Lepidoptera	Crambidae	Palpita nigropunctalis	30.6933	24.1	8.1	11.3	15.17	2.93	14.355	5.565	10.24	7.93	95.98	100.4	196.38	24.2444	0.122721	0.0249983	0.0511479	0.0488962	0.0614526	0.0604554
934	Lepidoptera	Crambidae	Palpita nigropunctalis	29.8367	20.3	8.6	6.4	14.4	3.17	14.705	5.49	11.045	7.845	97.96	116.6	214.56	24.9488	0.0946122	0.020999	0.0459938	0.0386411	0.0558098	0.0519983
935	Lepidoptera	Crambidae	Palpita nigropunctalis	35.5733	16.1	5	6.7	13.89	3.34	14.095	5.94	10.235	7.24	99.29	101.87	201.16	40.232	0.0800358	0.0199467	0.0404117	0.0393882	0.0479249	0.0541485
936	Lepidoptera	Crambidae	Palpita nigropunctalis	32.17	13.4	3.5	6.5	13.99	3.17	14.04	5.885	10.545	7	98.48	94.32	192.8	55.0857	0.0695021	0.0189865	0.037171	0.0388104	0.0443036	0.0495916
937	Lepidoptera	Crambidae	Maruca testulalis	33.9033	14	4.5	5.1	12.2	2.54	12.43	4.98	8.835	5.43	75.3	65.55	140.85	31.3	0.0993965	0.0265648	0.04969	0.057081	0.0604454	0.0779934
938	Lepidoptera	Crambidae	Maruca testulalis	23.02	14.1	5.7	4.7	13.2	2.64	13.26	5.51	9.805	6.09	87.69	80.41	168.1	29.4912	0.0838786	0.0223379	0.0428213	0.0466981	0.0513942	0.0628847
939	Lepidoptera	Crambidae	Maruca testulalis	31.5967	12.2	3.8	5.9	14.07	3.32	12.265	5.015	9.53	5.54	80.95	72.9	153.85	40.4868	0.079298	0.022703	0.0431482	0.0479129	0.056786	0.0661572
940	Lepidoptera	Crambidae	Maruca testulalis	32.05	12.2	5.5	3.9	12.96	3.19	12.59	5.085	9.2	5.77	78.58	74.1	152.68	27.76	0.0799057	0.0228769	0.0444496	0.047137	0.0545586	0.0657985
941	Lepidoptera	Crambidae	Maruca testulalis	31.73	17.6	6.3	7.3	14.54	3.54	13.57	5.305	9.95	6.2	90.2	82.59	172.79	27.427	0.101858	0.0242794	0.0465104	0.0507959	0.0582762	0.0680051
942	Lepidoptera	Crambidae	Proteuclasta stotzneri	30.7167	59.8	13.4	31.3	15.01	3.52	16.125	5.435	12.715	7.24	118.23	135.48	253.71	18.9336	0.235702	0.0304799	0.0654068	0.0570789	0.0882371	0.0840032
943	Lepidoptera	Crambidae	Proteuclasta stotzneri	32.6	91.2	19.3	54.2	15.27	3.85	17.69	6.245	13.875	7.805	152.97	162.75	315.72	16.3585	0.288864	0.0302479	0.0624297	0.0586782	0.0864445	0.0881844
944	Lepidoptera	Crambidae	Proteuclasta stotzneri	31.05	63	16.3	31.9	15.31	3.06	17.365	6.57	13.795	8.555	151.53	163.43	314.96	19.3227	0.200025	0.0252008	0.0523807	0.0485667	0.0695713	0.0672556
945	Lepidoptera	Crambidae	Proteuclasta stotzneri	32.08	78.4	18.2	31.9	14.95	3.14	17.485	6.99	14.15	8.545	161.66	174.25	335.91	18.4566	0.233396	0.0263594	0.0547716	0.0508142	0.0724461	0.0732301
946	Lepidoptera	Crambidae	Proteuclasta stotzneri	31.03	67.2	17.3	34.5	15.08	3.67	17.585	6.42	13.78	7.955	144.01	165.37	309.38	17.8832	0.217209	0.0264967	0.0569236	0.049571	0.0726118	0.0747817
947	Lepidoptera	Crambidae	Proteuclasta stotzneri	28.9067	61.8	17.8	31.5	15.15	3.91	17.11	6.45	13.22	7.72	151.49	145.75	297.24	16.6989	0.207913	0.0264476	0.0518932	0.0539369	0.0712335	0.0770274
948	Lepidoptera	Crambidae	Proteuclasta stotzneri	30	58.8	16	35.6	15.53	3.43	16.64	6.07	12.575	7.415	134.07	131.18	265.25	16.5781	0.221678	0.028909	0.0571949	0.0584549	0.0759183	0.0822374
949	Lepidoptera	Crambidae	Proteuclasta stotzneri	33.1233	40.5	7.5	14.2	15.27	3.64	16.01	6.505	12.69	7.725	130.65	133.17	263.82	35.176	0.153514	0.0241224	0.04871	0.0477882	0.0611067	0.0649183
950	Lepidoptera	Crambidae	Proteuclasta stotzneri	33.35	31.2	7.2	7.4	14.8	3.61	15.58	5.77	12.52	7.035	115.25	129.61	244.86	34.0083	0.12742	0.0228118	0.0484659	0.0430962	0.0621347	0.0634175
951	Lepidoptera	Crambidae	Proteuclasta stotzneri	30.0433	33.6	8	10.4	15.28	3.31	15.6	5.845	12.35	7.15	118.8	120.56	239.36	29.92	0.140374	0.0242169	0.0487925	0.0480802	0.0635712	0.0656442
952	Lepidoptera	Crambidae	Proteuclasta stotzneri	28.6367	16.5	5	7.4	13.93	3.07	13.805	5.09	11.105	6.41	95.06	109.19	204.25	40.85	0.0807834	0.0198875	0.0427311	0.0372014	0.057808	0.0570644
953	Lepidoptera	Crambidae	Diaphania indica	37.8267	15.4	5.2	6	13.49	2.43	11.535	4.01	8.535	4.755	57.17	53.73	110.9	21.3269	0.138864	0.0353858	0.0686424	0.0730371	0.0848396	0.0966955
954	Lepidoptera	Crambidae	Diaphania indica	46.28	23.2	7.6	10.7	13.91	2.88	12.385	4.3	8.905	4.98	66.79	60.06	126.85	16.6908	0.182893	0.0379711	0.0721162	0.0801971	0.090444	0.108613
955	Lepidoptera	Crambidae	Diaphania indica	46.66	16.3	5.6	6.8	13.08	2.59	12.615	4.51	9.1	5.48	69.96	68.66	138.62	24.7536	0.117588	0.0291251	0.0577091	0.0588017	0.0709627	0.0809603
956	Lepidoptera	Crambidae	Diaphania indica	45.9167	28.2	10.8	13.9	14.8	3.28	12.81	4.755	10.12	5.555	73.34	76.27	149.61	13.8528	0.18849	0.0354947	0.0724075	0.0696259	0.0871816	0.0944626
957	Lepidoptera	Crambidae	Diaphania indica	44.15	18.5	6.6	10	13.89	2.96	12.97	4.055	8.93	4.465	69.76	49.89	119.65	18.1288	0.154618	0.0359479	0.0616566	0.0862129	0.0817815	0.107873
958	Lepidoptera	Crambidae	Diaphania indica	43.35	34.3	7.9	18.1	14.48	3.04	13.15	4.645	9.435	5.77	76.39	75.56	151.95	19.2342	0.225732	0.0385431	0.0766674	0.0775095	0.0958817	0.107579
959	Lepidoptera	Crambidae	Diaphania indica	40.4267	21	5.7	6.4	13.52	2.97	12.33	4.44	8.95	5.53	69.88	64.57	134.45	23.5877	0.156192	0.0340839	0.0655778	0.0709707	0.0837074	0.0925894
960	Lepidoptera	Crambidae	Diaphania indica	43.38	17	5.7	4.6	15.81	3.14	11.585	4.09	8.365	5.25	60.32	58.41	118.73	20.8298	0.143182	0.0347267	0.0683539	0.070589	0.0870172	0.0938856
961	Lepidoptera	Crambidae	Diaphania indica	45.3267	18.7	5.4	5.4	14.66	3.06	11.94	3.94	8.45	5.005	62.03	55.84	117.87	21.8278	0.158649	0.0366874	0.0697138	0.0774418	0.0919222	0.102249
962	Lepidoptera	Crambidae	Diaphania indica	42.6133	18.7	5	6.9	12.86	2.91	11.685	4.495	8.955	5.365	65.34	66.44	131.78	26.356	0.141903	0.0328149	0.0661823	0.0650865	0.0823308	0.0900089
963	Lepidoptera	Crambidae	Diaphania indica	50.4667	21.4	7.1	7.4	14.77	3.22	12.7	4.71	9.29	5.58	73.24	71.59	144.83	20.3986	0.147759	0.031941	0.0631624	0.0646182	0.0773361	0.0892395
964	Lepidoptera	Crambidae	Diaphania indica	41.17	16.1	5.4	6.4	14.24	3.08	12.42	4.275	8.825	5.555	68.32	72.11	140.43	26.0056	0.114648	0.0285728	0.0587307	0.0556439	0.075571	0.0818491
965	Lepidoptera	Crambidae	Diaphania indica	44.87	25.2	10	10.5	14.03	3.44	12.8	4.795	8.96	5.585	75.92	64.95	140.87	14.087	0.178888	0.0356354	0.0661217	0.0772896	0.0817903	0.100316
966	Lepidoptera	Crambidae	Diaphania indica	40.8833	28.5	11.8	11.1	14.36	3.25	14.17	5.14	10.41	5.76	89.71	81.01	170.72	14.4678	0.16694	0.0312707	0.0595089	0.0658998	0.0732976	0.0890326
967	Lepidoptera	Crambidae	Mecyna gracilis	37.89	13	3.8	7	11.41	2.5	9.675	4.34	7.195	4.595	56.04	47.82	103.86	27.3316	0.125168	0.0347155	0.0643389	0.0753984	0.0858679	0.109057
968	Lepidoptera	Crambidae	Mecyna gracilis	35.9233	16.2	6.3	3.5	11.82	2.95	12.84	5.185	9.545	6.01	91.6	85.93	177.53	28.1794	0.0912522	0.0226718	0.0439402	0.0468395	0.0604566	0.0701628
969	Lepidoptera	Crambidae	Mecyna gracilis	31.9067	15.5	3.3	5.5	9.98	2.68	10.97	5.115	7.895	5.5	78.1	61.82	139.92	42.4	0.110778	0.0281375	0.0504098	0.063685	0.0701639	0.0906674
970	Lepidoptera	Crambidae	Botyodes diniasalis	31.5367	13.2	4.5	3	13	3.63	15.075	5.35	10.585	7.555	102.09	106.31	208.4	46.3111	0.0633397	0.0174337	0.035588	0.0341753	0.045048	0.045432
971	Lepidoptera	Crambidae	Botyodes diniasalis	30.2	17.5	6.1	3.8	14.1	3.68	14.77	5.67	10.685	7.025	102.64	101.55	204.19	33.4738	0.0857045	0.0204873	0.040757	0.0411945	0.0499523	0.0557312
972	Lepidoptera	Crambidae	Botyodes diniasalis	30.45	24.8	9.8	9.6	14.33	3.65	17.18	6.16	11.645	7.99	138.33	116.12	254.45	25.9643	0.0974651	0.0195715	0.0360006	0.0428863	0.0470568	0.0535229
973	Lepidoptera	Crambidae	Botyodes diniasalis	26.995	19.9	7.8	8.6	14.86	3.51	15.6	5.51	11.515	7.135	110.09	101.12	211.21	27.0782	0.094219	0.0211209	0.0405209	0.0441153	0.051898	0.0542961
974	Lepidoptera	Crambidae	Botyodes diniasalis	28.9433	22.6	9.3	8.4	15.92	3.56	15.975	6.185	11.13	8.04	122.31	116.98	239.29	25.7301	0.0944461	0.0198669	0.038868	0.040639	0.0481142	0.0531255
975	Lepidoptera	Crambidae	Botyodes diniasalis	31.0567	16.4	7.1	5.5	13.44	3.17	14.435	5.525	10.51	7.51	100.4	108.12	208.52	29.369	0.0786495	0.0194211	0.0403356	0.0374555	0.0507777	0.0513073
976	Lepidoptera	Crambidae	Haritalodes derogata	29.52	18	6.6	5.2	12.97	2.78	13	5.505	8.915	6.285	91.02	83.77	167.54	25.3848	0.107437	0.0253232	0.0466122	0.0506463	0.0592837	0.0757198
977	Lepidoptera	Crambidae	Haritalodes derogata	29.0167	19.8	8.1	5.7	12.75	2.66	12.725	5.365	8.955	6.22	89.29	77.03	154.06	19.0198	0.128521	0.028883	0.0498345	0.0577661	0.0651786	0.0798871
978	Lepidoptera	Crambidae	Haritalodes derogata	32.35	21.5	8.6	5.6	14.09	3.65	15.09	6.44	11.025	7.24	125.55	114.23	228.46	26.5651	0.0941084	0.0202959	0.036932	0.0405919	0.0477138	0.0580901
979	Lepidoptera	Crambidae	Haritalodes derogata	31.23	16.8	6.6	6.5	14.01	3.96	14.125	5.71	10.08	7.1	104.63	100.94	201.88	30.5879	0.0832178	0.0203031	0.039174	0.0406061	0.0508195	0.0572711
980	Lepidoptera	Crambidae	Haritalodes derogata	23.85	29	8.4	16.1	13.5	3.6	14.54	6.24	10.63	7.51	112.25	103.98	216.23	25.7417	0.134116	0.0249048	0.0479747	0.0517904	0.059354	0.0674568
981	Lepidoptera	Crambidae	Conogethes punctiferalis	34.385	13.8	3.3	6.2	12.12	4	10.65	4.445	7.95	5.09	62.5	52.68	115.18	34.903	0.119812	0.0322524	0.0594374	0.070517	0.0784726	0.0918025
982	Lepidoptera	Crambidae	Conogethes punctiferalis	46.5867	33.2	7.2	18.3	12.72	3.7	11.53	4.62	8.245	5.54	71.02	65.05	136.07	18.8986	0.243992	0.0423454	0.0811313	0.0885772	0.108168	0.126145
983	Lepidoptera	Crambidae	Conogethes punctiferalis	33.6467	44.4	11.2	21.2	13.4	3.85	13.05	5.12	9.22	5.325	87.1	70.24	157.34	14.0482	0.282191	0.0423499	0.0765021	0.0948652	0.0997266	0.135719
984	Lepidoptera	Crambidae	Conogethes punctiferalis	34.28	15.1	2.3	6.2	12.24	3.15	10.075	4.65	8.07	4.8	61.98	62.2	124.18	53.9913	0.121598	0.0312923	0.0626956	0.0624738	0.082945	0.100317
985	Lepidoptera	Crambidae	Conogethes punctiferalis	36.3467	20.5	5	9.3	12.92	3.26	12.52	5.25	8.99	6.36	89.01	75.41	164.42	32.884	0.124681	0.0275374	0.0508672	0.060041	0.0688832	0.0791881
986	Lepidoptera	Crambidae	Conogethes punctiferalis	44.27	32.9	8.6	17	13.5	2.47	12.335	5.63	9.215	6.165	88.36	77.61	165.97	19.2988	0.198229	0.0345596	0.0649146	0.0739061	0.0825944	0.100965
987	Lepidoptera	Crambidae	Conogethes punctiferalis	42.8867	55.6	10.5	37.3	15.5	3.88	13.345	5.325	9.975	6.045	95.84	81.24	177.08	16.8648	0.313982	0.0421083	0.077802	0.0917841	0.10493	0.12366
988	Lepidoptera	Crambidae	Conogethes punctiferalis	39.22	30.2	9.1	14.2	13.19	3.63	12.275	5.07	9.185	5.86	82.24	76.56	158.8	17.4505	0.190176	0.0346061	0.0668221	0.0717797	0.0883027	0.1021
989	Lepidoptera	Crambidae	Conogethes punctiferalis	41.9367	40.6	10	16.8	13.98	4.11	11.725	5.18	8.44	5.04	79.46	62.86	142.32	14.232	0.285273	0.044771	0.0801889	0.101365	0.104911	0.149792
990	Lepidoptera	Crambidae	Conogethes punctiferalis	42.4867	35.9	14	17.6	13.81	3.43	11.87	5.435	8.725	6.065	83.57	71.23	154.8	11.0571	0.231912	0.0387058	0.0716963	0.0841171	0.0928746	0.113227
991	Lepidoptera	Crambidae	Conogethes punctiferalis	37.7033	32.1	10	13.2	13.18	3.77	12.94	5.415	9.59	5.58	90.39	71.89	162.28	16.228	0.197806	0.034913	0.0626805	0.0788105	0.0808574	0.105877
992	Lepidoptera	Crambidae	Conogethes punctiferalis	39.6567	48.4	11.2	29.6	14.67	3.75	12.215	5.265	9.05	6.265	85.02	81.16	166.18	14.8375	0.29125	0.0418643	0.0818279	0.0857197	0.108176	0.122702
993	Lepidoptera	Crambidae	Conogethes punctiferalis	37.48	27.5	6	16	12.48	3.67	10.93	5.02	8.24	5.17	73.95	62.12	136.07	22.6783	0.202102	0.0385393	0.0709134	0.084418	0.0955746	0.123097
994	Lepidoptera	Crambidae	Conogethes punctiferalis	43.8733	39.5	9.5	22.7	13.81	3.6	12.67	5.325	9.75	6.675	85.52	80.49	166.01	17.4747	0.237937	0.0378586	0.0734904	0.078083	0.0931542	0.0965701
995	Lepidoptera	Crambidae	Conogethes punctiferalis	43.1933	32	7.9	17.8	14.03	3.94	12.165	5.12	9.19	6.16	81.15	78.8	159.95	20.2468	0.200063	0.0353664	0.0697086	0.0717875	0.0908224	0.0999261
996	Lepidoptera	Crambidae	Conogethes punctiferalis	41.0033	31.5	9.5	14.8	13.87	3.48	12.34	5.21	8.875	6.035	84.55	76.19	160.74	16.92	0.195969	0.0349165	0.0663807	0.0736643	0.0872976	0.104788
997	Lepidoptera	Crambidae	Conogethes punctiferalis	39.1867	27	6.2	15.4	13.87	3.27	12.42	5.105	8.855	5.865	84.61	69.27	153.88	24.8194	0.175461	0.0337676	0.061413	0.075013	0.0819529	0.100052
998	Lepidoptera	Crambidae	Hymenia recurvalis	37.1233	13.2	2.9	5.9	9.69	2.52	10.135	3.48	7.64	4.37	46.64	51.01	97.65	33.6724	0.135177	0.0372061	0.0778984	0.0712249	0.103011	0.108821
999	Lepidoptera	Crambidae	Hymenia recurvalis	48.2533	16.3	3.6	8.5	10.27	2.67	9.805	3.73	7.94	5.145	49.79	53.26	103.05	28.625	0.158176	0.0391783	0.0810871	0.0758041	0.110392	0.0988298
1000	Lepidoptera	Crambidae	Hymenia recurvalis	42.95	18.8	4.4	9.4	10.54	2.94	9.75	3.455	7.815	5.01	46.2	54.08	100.28	22.7909	0.187475	0.0432379	0.0938506	0.0801756	0.128714	0.110742
1001	Lepidoptera	Crambidae	Hymenia recurvalis	41.2033	14.1	3.1	7.1	10.59	2.71	10.045	3.56	7.88	5.17	50.24	56.64	106.88	34.4774	0.131924	0.0351328	0.0747412	0.0662958	0.105005	0.0921707
1002	Lepidoptera	Crambidae	Hymenia recurvalis	45.3067	16.9	3.2	9.3	10.99	2.59	10.26	4.11	8.735	5.58	55.92	62.36	118.28	36.9625	0.142881	0.0347562	0.073515	0.065923	0.0974887	0.0843425
1003	Lepidoptera	Crambidae	Hymenia recurvalis	45.2	17.1	3.4	8.7	10.88	2.64	9.895	3.52	8.145	4.72	46	47.44	93.44	27.4824	0.183005	0.0442553	0.089896	0.0871673	0.118724	0.107564
1004	Lepidoptera	Crambidae	Hymenia recurvalis	42.18	15.6	4.3	6.8	9.9	2.24	9.825	3.63	8.01	5.005	50.06	56.16	106.22	24.7023	0.146865	0.037184	0.078899	0.0703291	0.110745	0.0985203
1005	Lepidoptera	Crambidae	Hymenia recurvalis	42.7533	13.5	4	5.3	10.72	2.86	10.29	3.825	8.14	5.25	52.21	54.87	107.08	26.77	0.126074	0.034313	0.0703742	0.0669625	0.0933512	0.0859772
1006	Lepidoptera	Crambidae	Hymenia recurvalis	39.44	12.8	3.2	5.2	10.81	2.7	10.06	3.5	7.88	4.73	47.87	51.4	99.27	31.0219	0.128941	0.0360402	0.074738	0.0696052	0.101611	0.0959882
1007	Lepidoptera	Crambidae	Hymenia recurvalis	42.28	14.1	1.9	3.6	10.48	2.61	10.385	3.755	8.285	4.845	51.37	53.54	104.91	55.2158	0.134401	0.0357926	0.0730971	0.0701344	0.0962926	0.0935456
1008	Lepidoptera	Crambidae	Hymenia recurvalis	42.0533	17.4	3.7	9.4	11.08	2.55	10.685	3.61	8.67	5.01	50.45	55.8	106.25	28.7162	0.163765	0.0392596	0.0826825	0.074755	0.108142	0.0960324
1009	Lepidoptera	Crambidae	Hymenia recurvalis	40.595	8.9	2.1	3.7	9.87	2.62	9.885	3.33	7.92	4.635	43.32	48.95	92.27	43.9381	0.0964561	0.0323321	0.0688663	0.0609456	0.0906304	0.0812681
1010	Lepidoptera	Crambidae	Hymenia recurvalis	41.1	10.9	2.1	3.9	10.34	2.78	10	4.115	7.815	5.405	49.76	57.15	106.91	50.9095	0.101955	0.0308813	0.0663488	0.0577693	0.0802312	0.0781607
1011	Lepidoptera	Crambidae	Hymenia recurvalis	33.8233	7.2	2.6	6.5	10.72	2.62	10.245	3.61	8.06	4.99	49.7	54.91	104.61	40.2346	0.0688271	0.0256503	0.0539896	0.0488669	0.0725516	0.0667161
1012	Lepidoptera	Crambidae	Hymenia recurvalis	43.9	10.4	1.6	4.2	10.28	2.53	10.39	3.655	8.35	5.41	49.58	62.42	112	70	0.0928571	0.0287938	0.0650444	0.0516646	0.0849207	0.0713893
1013	Lepidoptera	Crambidae	Hymenia recurvalis	36.9733	7.8	1.4	3.3	9.29	2.52	10.425	3.525	7.885	4.95	48.99	54.46	103.45	73.8929	0.0753987	0.0269971	0.0570085	0.0512826	0.0759997	0.0715551
1014	Lepidoptera	Crambidae	Hymenia recurvalis	41.2333	10	1.8	3.1	10.23	2.78	10.105	3.82	8.2	5.22	56.37	59.2	115.57	64.2056	0.0865276	0.0273624	0.0560986	0.0534169	0.081922	0.0738781
1015	Lepidoptera	Crambidae	Hymenia recurvalis	41.96	7.5	1.3	3	10.12	2.52	9.9	3.485	8.11	4.73	46.01	51.86	97.87	75.2846	0.0766323	0.0279821	0.0595221	0.0528078	0.0793766	0.0713919
1016	Lepidoptera	Crambidae	Hymenia recurvalis	43.3433	11	2.6	3.2	10.87	2.91	10.805	3.87	8.28	5.21	55.04	63.24	118.28	45.4923	0.0929997	0.0280405	0.0602584	0.052445	0.079316	0.0768826
1017	Lepidoptera	Crambidae	Hymenia recurvalis	42.82	11	3.1	3.9	11.26	2.69	10.34	3.61	7.705	4.995	49.67	53.69	103.36	33.3419	0.106424	0.0320881	0.0667732	0.0617736	0.0888523	0.0861764
1018	Lepidoptera	Crambidae	Hymenia recurvalis	44.81	11.5	2.5	3.8	10.28	2.99	10.94	4.005	8.535	5.275	56.89	61.08	117.97	47.188	0.0974824	0.028746	0.0596092	0.0555201	0.0773979	0.0753222
1019	Lepidoptera	Crambidae	Hymenia recurvalis	42.56	12	2.9	4.4	11.59	2.69	10.29	3.47	8.245	5.095	49.68	55.52	105.2	36.2759	0.114068	0.0329287	0.0697283	0.0623938	0.0970165	0.0824624
1020	Lepidoptera	Crambidae	Hymenia recurvalis	39.8367	11	3.5	6.7	10.71	2.43	9.02	3.27	6.91	4.24	40.29	38.72	79.01	22.5743	0.139223	0.0419773	0.0823188	0.0856566	0.112445	0.113202
1021	Lepidoptera	Crambidae	Hymenia recurvalis	40.92	13.8	3.6	4.5	11.1	2.82	10.705	3.665	8.015	4.99	50.46	57.04	107.5	29.8611	0.128372	0.0345566	0.0736194	0.0651268	0.0946845	0.0928828
1022	Lepidoptera	Crambidae	Hymenia recurvalis	37.3567	9.3	2.5	3.6	11.19	2.98	10.2	3.58	8.1	4.94	49.58	55.75	105.33	42.132	0.0882939	0.0289527	0.0615085	0.0547012	0.0835138	0.0762131
1023	Lepidoptera	Crambidae	Hymenia recurvalis	40.92	9	2.4	3.2	11.14	2.77	9.96	3.725	8.085	4.79	50.1	55.06	105.16	43.8167	0.0855839	0.028528	0.0598802	0.054486	0.0808604	0.077465
1024	Lepidoptera	Crambidae	Hymenia recurvalis	40.3433	8.9	2.3	3.6	11.22	2.81	10.455	3.755	8.615	5.03	50.81	58.62	109.43	47.5783	0.0813305	0.0272621	0.0587146	0.050892	0.0759908	0.0688449
1025	Lepidoptera	Crambidae	Hymenia recurvalis	34.3433	9.9	3	2.7	11.67	2.51	10.515	3.49	8.275	4.99	48.62	56.94	105.56	35.1867	0.0937855	0.029807	0.0647147	0.0552586	0.0857399	0.076199
1026	Lepidoptera	Crambidae	Hymenia recurvalis	38.975	10.1	2.3	3.8	11.47	2.8	10.085	3.77	7.95	4.67	51.84	49.16	101	43.913	0.1	0.0314658	0.061305	0.0646471	0.0835879	0.0856006
1027	Lepidoptera	Crambidae	Hymenia recurvalis	37.01	10.1	2.2	3.5	11.57	2.78	10.45	3.68	8.56	4.87	51.46	56.64	108.1	49.1364	0.093432	0.0293992	0.0617577	0.0561096	0.0826412	0.0762356
1028	Lepidoptera	Crambidae	Hymenia recurvalis	38.8633	8.6	2.5	3.8	10.39	2.29	9.81	3.45	8.355	4.56	43.55	48.77	92.32	36.928	0.0931542	0.0317653	0.0673381	0.0601307	0.0866485	0.0769729
1029	Lepidoptera	Crambidae	Hymenia recurvalis	39.8167	11.7	2.8	5.2	11.21	2.93	10.56	3.39	7.92	4.45	46.02	49.13	95.15	33.9821	0.122964	0.0359488	0.074327	0.0696219	0.0955497	0.0970527
1030	Lepidoptera	Crambidae	Diaphania quadrimaculalis	35.8933	26.4	10.8	11.1	13.24	3.12	16.7568	6.96818	10.7741	6.83657	122.356	105.729	228.084	21.1189	0.115747	0.0225272	0.0419932	0.0485969	0.0440039	0.0697561
1031	Lepidoptera	Crambidae	Diaphania quadrimaculalis	39.2933	35.9	15.7	15.2	14.16	3.56	16.7568	6.96818	10.4406	6.89432	127.653	102.475	230.129	14.6579	0.156	0.0260361	0.046937	0.0584692	0.051314	0.0832397
1032	Lepidoptera	Crambidae	Diaphania quadrimaculalis	35.6933	56.1	19.1	21.6	16.52	3.98	16.7568	6.96818	9.99723	6.46373	124.413	94.2978	218.711	11.4508	0.256503	0.0342461	0.0602025	0.0794291	0.0641461	0.115909
1033	Lepidoptera	Crambidae	Diaphania quadrimaculalis	33.2733	39.5	16.2	16.2	14.65	3.88	16.7568	6.96818	10.7426	7.20627	140.973	121.969	262.942	16.231	0.150223	0.0239022	0.0445822	0.0515287	0.0538254	0.0811855
1034	Lepidoptera	Crambidae	Diaphania quadrimaculalis	30.6067	35.2	16.3	16.6	14.13	3.61	16.7568	6.96818	9.43716	7.74836	134.138	111.284	245.422	15.0566	0.143426	0.0241745	0.0442304	0.0533134	0.0508113	0.0811373
1035	Lepidoptera	Crambidae	Diaphania quadrimaculalis	35.0133	36.1	16.5	16.9	14.85	3.43	16.7568	6.96818	11.2559	7.75454	134.013	119.324	253.338	15.3538	0.142498	0.0237167	0.0448338	0.0503529	0.0514568	0.0688365
1036	Lepidoptera	Crambidae	Diaphania quadrimaculalis	34.7233	27.9	11.4	11.7	14.24	3.13	16.7568	6.96818	10.4027	7.30715	109.964	107.511	217.476	19.0768	0.12829	0.024288	0.0480341	0.0491302	0.0452367	0.0694877
1037	Lepidoptera	Crambidae	Diaphania quadrimaculalis	35.4133	30.1	11.8	13.8	14.66	3.49	16.7568	6.96818	9.30249	6.87476	111.564	89.44	201.005	17.0343	0.149748	0.0272946	0.0491765	0.0613411	0.0469864	0.0857881
1038	Lepidoptera	Crambidae	Diaphania quadrimaculalis	37.75	30.4	11.6	13.5	14.42	4.18	16.7568	6.96818	9.63862	7.49472	137.178	103.498	240.675	20.7479	0.126311	0.0229089	0.0401933	0.0532729	0.04722	0.0763249
1039	Lepidoptera	Crambidae	Diaphania quadrimaculalis	37.2767	31.6	13.3	12.3	14.45	3.88	16.7568	6.96818	11.0497	7.16302	137.04	110.151	247.191	18.5858	0.127836	0.0227411	0.0410201	0.0510334	0.0481429	0.0710226
1040	Lepidoptera	Crambidae	Diaphania quadrimaculalis	37.4167	40.4	15.4	19.9	15.13	3.98	16.7568	6.96818	10.6201	7.71609	132.987	146.209	279.196	18.1296	0.144701	0.0227658	0.047795	0.0434727	0.0544352	0.0775646
1041	Lepidoptera	Bombycidae	Theophila mandarina	63.92	118.9	56.1	49.3	16.01	6.21	17.975	8.15	13.305	8.7	175.23	160.44	335.67	5.98342	0.354217	0.0324847	0.0622275	0.0679639	0.0744328	0.0942013
1042	Lepidoptera	Bombycidae	Theophila mandarina	57.3567	136.3	59.8	59.9	15.16	5.78	16.525	8.02	13.32	8.895	165.02	164.45	329.47	5.50953	0.413695	0.035435	0.0707475	0.0709928	0.0880911	0.0985366
1043	Lepidoptera	Bombycidae	Theophila mandarina	55.9367	128.6	56.3	55.4	15.63	6.13	18.515	8.59	13.28	8.975	190.53	166.42	356.95	6.34014	0.360275	0.0317697	0.0595192	0.068142	0.0713023	0.0951454
1044	Lepidoptera	Bombycidae	Theophila mandarina	49.11	135.5	57.3	61.9	16.57	6.16	19.11	8.295	13.565	9.61	199.74	181.3	381.04	6.64991	0.355606	0.0305491	0.058278	0.0642054	0.0734332	0.0892949
1045	Lepidoptera	Bombycidae	Theophila mandarina	58.5467	188.9	80.7	87.3	18.79	6.62	19.025	9.175	14.795	10.39	220.3	213.33	433.63	5.37336	0.435625	0.0316954	0.0623881	0.0644264	0.0787382	0.0894099
1046	Lepidoptera	Bombycidae	Theophila mandarina	47.8533	195.3	68.9	93.5	18.32	7.13	20.75	10.43	16.415	12.06	274.74	257.43	532.17	7.7238	0.366988	0.0262604	0.0508662	0.0542865	0.0645727	0.0705932
1047	Lepidoptera	Bombycidae	Theophila mandarina	60.25	152.1	66.7	68.4	16.21	5.93	17.22	7.985	12.575	8.235	165.78	147.59	313.37	4.6982	0.485369	0.0393557	0.0743931	0.0835618	0.0896926	0.119095
1048	Lepidoptera	Bombycidae	Theophila mandarina	57.37	133.7	57.6	59.1	15.61	5.61	18.575	8.655	14.15	10.24	202.02	209.11	411.13	7.13767	0.325201	0.0281246	0.0572363	0.0552956	0.0719233	0.0798012
1049	Lepidoptera	Bombycidae	Theophila mandarina	56.5367	214.1	86.4	103.2	19.2	6.42	21.555	9.905	16.055	10.695	259.52	239.55	499.07	5.77627	0.428998	0.0293188	0.0563816	0.0610818	0.068534	0.0852152
1050	Lepidoptera	Bombycidae	Theophila mandarina	46.7	167.4	67.3	77.7	18.83	6.43	19.6	9.58	15.285	10.135	233.54	220.74	454.28	6.75007	0.368495	0.0284809	0.0554009	0.0586134	0.0689059	0.0835196
1051	Lepidoptera	Bombycidae	Theophila mandarina	58.1667	136.3	60.8	59.3	14.51	6.03	17.865	8.685	13.455	9.495	199.02	180.09	379.11	6.23536	0.359526	0.0307952	0.0586612	0.0648274	0.0752446	0.0913838
1052	Lepidoptera	Bombycidae	Theophila mandarina	56.4567	114.3	52.4	46.1	14.94	5.47	17.44	7.875	12.54	8.84	170.03	153.72	323.75	6.17844	0.35305	0.0330228	0.0628778	0.0695493	0.0778442	0.0964436
1053	Lepidoptera	Bombycidae	Theophila mandarina	57.3167	160.6	60.4	70.1	16.32	5.7	18.885	8.955	14.495	9.12	217.48	180.58	398.06	6.5904	0.403457	0.0318364	0.0582711	0.0701783	0.0749359	0.0958649
1054	Lepidoptera	Bombycidae	Theophila mandarina	57.5567	153.4	71.2	65.6	17.12	6.67	19.015	9.345	14.4	10.105	210.66	203.18	413.84	5.81236	0.370675	0.0299282	0.0587937	0.0609581	0.0697007	0.0851165
1055	Lepidoptera	Bombycidae	Theophila mandarina	48.9833	203.5	88.1	88.5	18.5	7.73	22.24	10.655	17.275	11.55	301.65	268.65	570.3	6.47333	0.35683	0.0250138	0.047291	0.0531001	0.0601997	0.0714961
1056	Lepidoptera	Bombycidae	Theophila mandarina	57.6733	150.5	64.3	68.7	18.5	6.21	18.715	8.755	14.16	9.875	209.83	196.12	405.95	6.31337	0.370735	0.0302201	0.0584656	0.0625527	0.0748725	0.087734
1057	Lepidoptera	Bombycidae	Theophila mandarina	52.01	269.5	87.7	144	20.08	7.16	22.025	11.37	17.035	12.945	318.87	299.87	618.74	7.05519	0.435563	0.0265321	0.0514832	0.0547452	0.0655546	0.0744449
1058	Lepidoptera	Bombycidae	Theophila mandarina	56.6267	117.6	56.9	40.8	16	6.44	18.535	8.935	13.995	10.655	207.63	203.85	411.48	7.23163	0.285798	0.0263545	0.0522292	0.0531977	0.0654812	0.0727239
1059	Lepidoptera	Bombycidae	Theophila mandarina	58.81	171.6	65.3	85.3	17.43	6.55	17.965	8.42	13.495	8.895	186.94	171.26	358.2	5.48545	0.479062	0.0365707	0.0700739	0.0764897	0.0866003	0.109129
1060	Lepidoptera	Bombycidae	Theophila mandarina	63.0067	129.7	54.8	57.7	16.95	5.92	18.735	8.65	13.395	8.845	192.53	162.27	354.8	6.47445	0.365558	0.0320986	0.0591523	0.070183	0.0702749	0.0961235
1061	Lepidoptera	Bombycidae	Theophila mandarina	64.57	194.4	74.1	96.2	19.61	7.06	21.15	9.525	15.785	10.635	251.37	230.34	481.71	6.50081	0.403562	0.0289443	0.055467	0.0605311	0.0692106	0.0830551
1062	Lepidoptera	Bombycidae	Theophila mandarina	60.0167	144.8	58.1	70.5	16.68	6.37	17.595	8.365	14.075	9.72	174.13	181.01	355.14	6.11256	0.407727	0.0338832	0.0691052	0.0664786	0.0817578	0.0879568
1063	Lepidoptera	Bombycidae	Theophila mandarina	61.9133	167.9	62.4	86.9	17.57	7.02	15.85	9.25	13.34	10.36	197.48	195.96	393.44	6.30513	0.426749	0.0329342	0.0656149	0.0661238	0.0883801	0.0937583
1064	Lepidoptera	Bombycidae	Theophila mandarina	51.1733	299	87	180.8	18.95	7.18	21.655	11.005	17.395	12.32	311.43	280.51	591.94	6.80391	0.505119	0.0292118	0.0555233	0.0616435	0.0725583	0.0806864
1065	Lepidoptera	Bombycidae	Theophila mandarina	50.1	261.3	99.4	126.7	18.04	7.96	22.04	10.975	17.525	11.5	317.8	280.88	598.68	6.02294	0.43646	0.0270007	0.0508646	0.0575505	0.0668272	0.0802073
1066	Lepidoptera	Bombycidae	Theophila mandarina	47.25	236.8	81.5	123.1	20.77	7	22.955	9.64	17.035	11.005	287.99	251.36	539.35	6.61779	0.439047	0.0285312	0.0534335	0.0612202	0.0695403	0.082084
1067	Lepidoptera	Bombycidae	Theophila mandarina	48.31	252.8	97.8	121.8	16.81	7.84	21.005	10.43	16.79	12.385	286.42	281.99	568.41	5.81196	0.444749	0.0279722	0.0555118	0.0563839	0.0725741	0.0764613
1068	Lepidoptera	Bombycidae	Theophila mandarina	48.955	189	80.3	77.7	17.95	6.57	21.99	10.09	17.03	11.59	286.21	260.92	547.13	6.81357	0.345439	0.025127	0.0480337	0.0526894	0.0619604	0.0696519
1069	Lepidoptera	Bombycidae	Theophila mandarina	47.545	207.8	90.1	85.8	17.56	7.28	22.725	10.81	17.46	11.9	313.63	288.49	602.12	6.6828	0.345114	0.0239409	0.0459627	0.049968	0.0586804	0.0693796
1070	Lepidoptera	Saturnnidae	Philosamia cynthia	8.71333	404.3	173	133.3	23.65	9.26	60.72	29.625	47.77	29.75	2354.7	1952.04	4306.74	24.8945	0.0938761	0.00466878	0.00853918	0.0103006	0.0111779	0.0141485
1071	Lepidoptera	Saturnnidae	Philosamia cynthia	10.4133	210.6	86.9	67.1	19.12	7.33	51.445	24.38	39.295	25.5	1582.76	1397.55	2980.31	34.2959	0.0706638	0.00486931	0.00916883	0.0103839	0.0115705	0.0144828
1072	Lepidoptera	Saturnnidae	Philosamia cynthia	9.51	402.3	158.1	130.1	21.62	9	57.595	27.1	45.545	28.53	2052.39	1826.63	3879.02	24.5352	0.103712	0.00517074	0.00977271	0.0109806	0.0128505	0.0154359
1073	Lepidoptera	Saturnnidae	Philosamia cynthia	9.83	428.5	177.7	144.7	22.29	9.18	58.685	28.765	46.115	29.34	2210.88	1920.61	4131.49	23.2498	0.103716	0.00501036	0.0093629	0.010778	0.0122626	0.0152994
1074	Lepidoptera	Saturnnidae	Philosamia cynthia	11.2467	252.8	110.8	66.5	19.12	7.81	56.82	26.555	44.445	28.13	1942.47	1732.61	3675.08	33.1686	0.0687876	0.00432635	0.00818529	0.00917673	0.0105376	0.0127173
1075	Lepidoptera	Saturnnidae	Philosamia cynthia	10.78	726.8	154.9	162.5	22.82	7.38	58.16	28.4	43.75	28.745	2090.96	1773.85	3864.81	24.9504	0.188056	0.00697556	0.0128932	0.0151981	0.0163217	0.0214372
1076	Lepidoptera	Saturnnidae	Philosamia cynthia	7.69333	430.3	209	133.6	24.61	8.53	62.285	32.94	48.87	32.445	2679.68	2295.79	4975.47	23.8061	0.0864843	0.00416919	0.0077411	0.00903553	0.0101106	0.0130826
1077	Lepidoptera	Saturnnidae	Philosamia cynthia	6.70667	582.5	162.6	435.1	27.39	9.1	63.815	32.345	50.245	31.405	2400.93	2182.58	4583.51	28.1889	0.127086	0.00526562	0.0100524	0.011058	0.0116928	0.0152952
1078	Lepidoptera	Saturnnidae	Philosamia cynthia	7.90333	736.5	209	377.2	28.97	10.02	68.3873	36.0474	51.66	34.9508	3163.25	2675.62	5838.87	27.9372	0.126137	0.00464791	0.00857932	0.0101429	0.0110087	0.0150305
1079	Lepidoptera	Saturnnidae	Philosamia cynthia	7.51667	438.6	187.8	155.7	23.86	9.47	58.7292	28.1583	45.8979	29.885	2106.9	1878.92	3985.82	21.2237	0.11004	0.00525433	0.00994011	0.0111462	0.0126641	0.0152682
1080	Lepidoptera	Saturnnidae	Philosamia cynthia	7.81333	457.6	178.6	159.8	23.02	9.16	58.0801	28.7776	45.3464	29.307	2150.04	1885.21	4035.25	22.5938	0.113401	0.00530118	0.00994939	0.0113471	0.0127985	0.0160964
1081	Lepidoptera	Saturnnidae	Philosamia cynthia	7.82333	489.7	180.9	178.6	22.96	9.09	58.5165	27.277	43.9995	27.9781	2077.31	1692.51	3769.82	20.8393	0.1299	0.00587008	0.0106528	0.0130748	0.013864	0.0179763
1082	Lepidoptera	Saturnnidae	Philosamia cynthia	8.97	409.5	177.7	167.5	23.76	9.81	60.5154	28.8544	47.3287	29.6988	2234.44	1963.13	4197.57	23.6216	0.0975565	0.00482091	0.00905647	0.0103081	0.0115891	0.0143967
1083	Lepidoptera	Saturnnidae	Philosamia cynthia	9.04667	583.6	186.7	398.2	26.54	9.98	62.0244	32.7775	48.7734	31.7045	2637.9	2230.83	4868.73	26.0778	0.119867	0.00496183	0.00915798	0.0108291	0.0118828	0.0156226
1084	Lepidoptera	Saturnnidae	Philosamia cynthia	8.23	575.7	184.5	207.8	25.78	9.73	62.2759	30.4299	46.0068	29.8627	2374.51	1993	4367.51	23.6721	0.131814	0.00549369	0.0101047	0.012039	0.0126613	0.0174641
1085	Lepidoptera	Saturnnidae	Philosamia cynthia	8.84	601.9	189.2	274.3	26.54	9.68	63.0047	30.4037	45.9287	29.8156	2497.46	2043.92	4541.37	24.003	0.132537	0.00540225	0.00982345	0.0120033	0.0128074	0.0179157
1086	Lepidoptera	Saturnnidae	Philosamia cynthia	7.27667	488.4	167.6	200.4	25.39	9.05	62.6857	29.4225	47.4029	29.6185	2404.82	1981.86	4386.68	26.1735	0.111337	0.00503793	0.0091898	0.011151	0.0119823	0.0157406
1087	Lepidoptera	Saturnnidae	Philosamia cynthia	8.91	698.4	193.7	199.8	24.56	9.25	67.5503	32.9248	50.4234	32.7889	2831.12	2341.3	5172.43	26.7033	0.135024	0.00510926	0.00933455	0.0112874	0.0118823	0.0159843
1088	Lepidoptera	Saturnnidae	Philosamia cynthia	7.55333	379.9	107.6	143.7	20.78	8.84	53.154	24.3968	38.8838	24.7274	1621.54	1342.54	2964.08	27.5472	0.128168	0.00657575	0.0120201	0.014518	0.0150302	0.0202716
1089	Lepidoptera	Saturnnidae	Philosamia cynthia	7.85333	683.7	202.9	298.9	28.09	9.95	66.1767	35.8362	50.6506	34.8237	3081.8	2651.21	5733.01	28.2554	0.119257	0.00456089	0.00848454	0.00986253	0.0110257	0.0148243
1090	Lepidoptera	Saturnnidae	Philosamia cynthia	8.49667	697.2	219.6	255.7	28.07	9.59	68.4388	32.8706	51.0873	33.0179	2801.65	2327.21	5128.85	23.3554	0.135937	0.00514824	0.00942465	0.011346	0.0117373	0.0156537
1091	Lepidoptera	Saturnnidae	Philosamia cynthia	9.24333	607.8	209	218.7	27.77	9.13	66.0044	31.1245	48.0959	31.7563	2557.17	2172.31	4729.48	22.6291	0.128513	0.00521275	0.00964097	0.011349	0.0120007	0.0161414
1092	Lepidoptera	Geometridae	Culcula panterinaria	24.8	271.9	95.4	133.2	25.46	6.52	31.215	13.545	21.02	14.945	576.19	427.46	1003.65	10.5204	0.270911	0.0164294	0.028618	0.0385753	0.0389998	0.0524899
1093	Lepidoptera	Geometridae	Culcula panterinaria	25.58	275.1	94.3	128.8	24.63	8.27	32.125	13.7	21.405	14.77	584.18	414.31	998.49	10.5884	0.275516	0.0166112	0.0283922	0.0400332	0.0376861	0.0524626
1094	Lepidoptera	Geometridae	Culcula panterinaria	25.4233	265.9	97.7	121.1	23.26	7.28	31.08	13.095	22.32	15.275	550.46	429.38	979.84	10.0291	0.271371	0.0166419	0.0296233	0.0379767	0.0400657	0.0478282
1095	Lepidoptera	Geometridae	Culcula panterinaria	24.1467	275.6	98.5	125.1	24.71	7.02	32.03	14.905	22.555	15.36	635.23	439.56	1074.79	10.9116	0.256422	0.015446	0.0261342	0.0377678	0.0347737	0.0479188
1096	Lepidoptera	Geometridae	Culcula panterinaria	25.3933	190.3	73.5	73.8	24.67	6.21	28.975	13.28	20.03	15.435	519.61	426.75	946.36	12.8756	0.201086	0.0145768	0.0265486	0.0323255	0.0358507	0.0446202
1097	Lepidoptera	Geometridae	Culcula panterinaria	24.1067	219.1	85.3	100.3	23.76	7.22	29.97	13.475	20.2	13.285	550.16	366.83	916.99	10.7502	0.238934	0.016142	0.0269049	0.0403512	0.0366527	0.055158
1098	Lepidoptera	Geometridae	Culcula panterinaria	20.88	197.5	99.7	96.3	24.36	7.07	31.495	14.42	21.13	14.23	597.63	410.99	1008.62	10.1165	0.195812	0.0139334	0.0235153	0.0341942	0.030944	0.046739
1099	Lepidoptera	Geometridae	Culcula panterinaria	24.52	214.5	91.6	108	22.04	6.67	30.895	13.355	21.44	14.03	539.85	395.54	935.39	10.2117	0.229316	0.0156574	0.0271294	0.0370274	0.0354962	0.048689
1100	Lepidoptera	Geometridae	Culcula panterinaria	23.1733	180.1	76.9	88.9	22.05	6.6	28.705	12.215	18.76	13.195	474.8	340.54	815.34	10.6026	0.220889	0.0164596	0.0282648	0.0394084	0.0382742	0.0542144
1101	Lepidoptera	Geometridae	Culcula panterinaria	21.5967	220.8	86.6	110.5	21.35	6.03	29.305	13.315	20.415	13.335	498.84	366.5	865.34	9.99238	0.25516	0.0171717	0.0297878	0.0405439	0.0380817	0.054583
1102	Lepidoptera	Geometridae	Culcula panterinaria	23.7367	139.6	49.9	69.9	20.77	5.38	27.56	11.05	19.55	12.79	408.95	331.86	740.81	14.8459	0.188442	0.0159491	0.0288917	0.0356031	0.0387973	0.0472526
1103	Lepidoptera	Geometridae	Culcula panterinaria	24.12	189.5	85.8	96.2	22.2	5.66	30.13	12.305	19.315	12.81	487.94	321.48	809.42	9.4338	0.234118	0.0170071	0.0282123	0.0428204	0.0371299	0.0556366
1104	Lepidoptera	Geometridae	Culcula panterinaria	23.4733	213.3	86.1	88.4	24.93	5.73	29.665	12.54	19.61	13.34	493.71	355.91	849.62	9.86783	0.251053	0.0171898	0.0295817	0.0410351	0.0392603	0.0558293
1105	Lepidoptera	Geometridae	Culcula panterinaria	24.8433	271.1	109.1	133.37	22.82	6.96	30.785	12.82	20.47	13.63	517.43	368.33	885.76	8.11879	0.306065	0.0185887	0.031821	0.0447021	0.0417194	0.0590135
1106	Lepidoptera	Geometridae	Culcula panterinaria	20.965	337.4	111.4	169.5	26.05	6.97	32.635	13.71	21.395	14.19	590.5	412.24	1002.74	9.00126	0.336478	0.0183183	0.0311066	0.0445577	0.0410536	0.0605031
1107	Lepidoptera	Geometridae	Culcula panterinaria	23.25	200.1	81.2	884	20.95	6.41	30.445	13.295	20.06	13.63	520.38	359.57	879.95	10.8368	0.227399	0.0160755	0.0271833	0.0393405	0.0349478	0.0517365
1108	Lepidoptera	Geometridae	Culcula panterinaria	24.4467	234.7	93.2	129.7	23.12	6.5	30.73	12.755	20.99	13.29	546.95	360.73	907.68	9.73906	0.258571	0.0168781	0.0280097	0.0424692	0.0390853	0.0549186
1109	Lepidoptera	Geometridae	Culcula panterinaria	16.9833	422.4	145.1	211.1	23.86	7.8	39.175	18.335	27.255	18.41	951.44	688.8	1640.24	11.3042	0.257523	0.0125301	0.0216013	0.0298379	0.0286136	0.0409602
1110	Lepidoptera	Geometridae	Culcula panterinaria	23.35	289.2	94.5	158.8	24.22	7.09	30.925	12.96	20.92	13.965	524.06	382.82	906.88	9.59661	0.318896	0.0187521	0.0324503	0.0444227	0.0424311	0.0582099
1111	Lepidoptera	Geometridae	Culcula panterinaria	22.0467	198.7	95	56.8	25.09	6.89	30.475	13.075	20.82	13.615	508.19	361.09	869.28	9.15032	0.22858	0.0162158	0.0277379	0.0390376	0.0353764	0.049728
1112	Lepidoptera	Geometridae	Conchia mundataria	25.68	116.9	40.8	53.2	19.11	5.15	21.935	10.66	18.75	12.215	320	302.87	622.87	15.2664	0.18768	0.0173584	0.0337876	0.0356986	0.0462394	0.0472077
1113	Lepidoptera	Geometridae	Conchia mundataria	23.8367	94.2	34.5	35.1	18.67	4.81	23.12	10.375	19.6	11.91	328.75	302.98	631.73	18.311	0.149114	0.0153636	0.0295229	0.032034	0.0404622	0.0415774
1114	Lepidoptera	Geometridae	Conchia mundataria	23.29	131.5	35.2	67.1	18.66	4.9	21.06	10.345	17.72	11.81	302.07	277.06	579.13	16.4526	0.227065	0.019801	0.0379625	0.0413894	0.0526349	0.0547961
1115	Lepidoptera	Geometridae	Conchia mundataria	24.2067	97.1	29.9	30.1	16.66	4.27	19.76	10.08	17.205	10.885	266.43	249.29	515.72	17.2482	0.18828	0.0191071	0.0369851	0.039528	0.0494723	0.0526171
1116	Lepidoptera	Geometridae	Conchia mundataria	25.2833	116.7	36.4	44.7	18.18	4.83	22.505	10.585	19.29	12.945	323.22	330.7	653.92	17.9648	0.178462	0.01652	0.0334224	0.0326664	0.0453488	0.0432615
1117	Lepidoptera	Geometridae	Conchia mundataria	23.2367	102.8	32.2	45.2	19	4.4	21.88	10.42	19.25	12.47	320.81	311.98	632.79	19.6519	0.162455	0.0160227	0.0316045	0.032499	0.0444715	0.0422376
1118	Lepidoptera	Geometridae	Conchia mundataria	23.58	97.6	34.9	31.8	21.17	4.82	20.85	9.82	18.115	11.015	290.74	263.42	554.16	15.8785	0.176122	0.0178275	0.0339797	0.0375039	0.0482511	0.049511
1119	Lepidoptera	Geometridae	Conchia mundataria	24.74	72.5	22.7	19.5	18.95	4.59	20.145	9.905	17.03	11.2	284.88	256.22	541.1	23.837	0.133986	0.0157359	0.0298887	0.033232	0.0426724	0.0446412
1120	Lepidoptera	Geometridae	Conchia mundataria	23.33	64	24.3	15.3	19.07	4.52	20.34	9.78	17.65	11.24	274.21	266.68	540.89	22.2588	0.118324	0.0147904	0.0291747	0.0299985	0.0402161	0.0403254
1121	Lepidoptera	Geometridae	Conchia mundataria	21.7	94.7	37.3	44.6	17.08	4.81	21.82	10.9	19.62	12.41	345.86	328.27	674.13	18.0732	0.140477	0.0144355	0.0281368	0.0296445	0.0409161	0.0399672
1122	Lepidoptera	Geometridae	Conchia mundataria	22.59	70.9	24.5	35.9	16.22	4.13	18.18	10.285	16.17	10.86	262.93	261.57	524.5	21.4082	0.135176	0.0160538	0.0320245	0.0321911	0.0450324	0.0479494
1123	Lepidoptera	Geometridae	Conchia mundataria	22.1533	112.6	41.8	51.4	18.17	4.62	21.61	10.97	18.665	12.07	340.14	320.18	660.32	15.7971	0.170523	0.01607	0.0311969	0.0331417	0.0447618	0.0471014
1124	Lepidoptera	Geometridae	Conchia mundataria	27.11	85.2	38.9	27.4	18.11	4.88	21.27	10.33	17.96	11.745	319.27	297.35	616.62	15.8514	0.138173	0.0149693	0.0289109	0.0310422	0.0420099	0.0437583
1125	Lepidoptera	Geometridae	Conchia mundataria	24.85	42.8	23.3	11.5	18.09	4.02	19.22	9.93	16.255	11.23	275.26	262.93	538.19	23.0983	0.0795258	0.0121559	0.0237672	0.0248818	0.0342783	0.0358389
1126	Lepidoptera	Geometridae	Conchia mundataria	24.8433	64.1	27.7	23.5	18.61	4.28	19.395	9.76	16.745	11.415	285.32	261.57	546.89	19.7433	0.117208	0.0146396	0.0280606	0.0306084	0.042295	0.0418859
1127	Lepidoptera	Geometridae	Conchia mundataria	24.24	65.7	36.7	18.9	18.98	4.33	19.905	10.45	16.195	11.19	307.12	305.5	612.62	16.6926	0.107244	0.013231	0.0263921	0.0265321	0.0389676	0.0447272
1128	Lepidoptera	Geometridae	Conchia mundataria	29.4533	62.2	29.5	20.6	19.72	4.19	20.02	10.45	16.22	11.16	285.75	320.42	606.17	20.5481	0.102611	0.0130107	0.0276	0.0246136	0.0376977	0.0435693
1129	Lepidoptera	Geometridae	Conchia mundataria	25.29	60.8	26.6	21.9	18.65	4.11	20.895	10.99	17.23	12.245	254.83	307.43	562.26	21.1376	0.108135	0.013868	0.0305986	0.0253633	0.0339556	0.0369579
1130	Lepidoptera	Geometridae	Calospilos suspecta	19.89	37.7	11	16.2	12.49	3.32	19.415	10.16	15.48	10.315	264.37	219.3	483.67	43.97	0.0779457	0.0126947	0.0232251	0.0279983	0.0311272	0.038453
1131	Lepidoptera	Geometridae	Calospilos suspecta	18.82	62.1	12.5	38.7	14.25	4.3	21.59	10.85	17.035	11.145	318.14	257.92	576.06	46.0848	0.107801	0.0136797	0.0247701	0.0305535	0.0336406	0.0415072
1132	Lepidoptera	Geometridae	Calospilos suspecta	18.29	42.7	11	16.4	14.08	3.64	21.325	11.13	16.83	10.165	306.93	231.13	538.06	48.9145	0.0793592	0.0121446	0.0212899	0.0282721	0.0275315	0.0381964
1133	Lepidoptera	Geometridae	Calospilos suspecta	18.8967	61.2	11.7	37.3	14.09	3.9	19.185	10.21	14.995	10.515	258.38	220.71	479.09	40.9479	0.127742	0.016329	0.0302773	0.0354449	0.0399382	0.0496158
1134	Lepidoptera	Geometridae	Calospilos suspecta	20	37.9	11	17.8	14.23	3.55	18.93	9.705	15.34	10.73	249.34	235.03	484.37	44.0336	0.078246	0.0127099	0.0246904	0.0261937	0.0335099	0.037402
1135	Lepidoptera	Geometridae	Calospilos suspecta	20.86	36.2	11.8	15	14.17	3.43	20.845	9.67	16.62	11.235	268.48	252.57	521.05	44.1568	0.0694751	0.0115472	0.02241	0.0238217	0.0298487	0.0322218
1136	Lepidoptera	Geometridae	Calospilos suspecta	18.925	29.8	9.9	12.1	13.29	3.54	19.945	10.065	16.27	10.02	270.56	222.19	492.75	49.7727	0.0604769	0.0110785	0.0201764	0.0245688	0.0271932	0.0334852
1137	Lepidoptera	Geometridae	Calospilos suspecta	19.05	36.9	8.5	9.4	13.89	3.41	18.095	9.14	14.26	10.01	226.38	199.38	425.76	50.0894	0.0866685	0.0142675	0.0268334	0.0304671	0.0367289	0.0425559
1138	Lepidoptera	Geometridae	Calospilos suspecta	19.5967	53.1	11.7	21.2	14.94	3.39	20.39	10.255	15.885	10.82	276.54	234.73	511.27	43.6983	0.103859	0.0142527	0.0263505	0.0310441	0.0348493	0.0423968
1139	Lepidoptera	Geometridae	Calospilos suspecta	17.88	44.7	11.1	12.1	13.26	3.81	21.135	10.99	17.22	11.68	310.69	275.99	586.68	52.8541	0.0761915	0.011396	0.0215192	0.0242248	0.0287842	0.0332413
1140	Lepidoptera	Geometridae	Calospilos suspecta	20.5267	36.1	9.2	11.2	14.59	3.53	19.195	9.085	15.34	9.51	234.72	201.63	436.35	47.4293	0.0827318	0.0137695	0.0255979	0.0297988	0.0344541	0.0411858
1141	Lepidoptera	Geometridae	Calospilos suspecta	17.88	43	8.5	13	14.81	3.43	18.265	8.915	14.405	9.455	224.52	191.65	416.17	48.9612	0.103323	0.0157566	0.0292065	0.0342157	0.0402711	0.0481459
1142	Lepidoptera	Geometridae	Calospilos suspecta	19.8267	43.7	10.4	13.3	13.91	3.3	19.845	9.37	15.725	10.16	240.89	209.32	450.21	43.2894	0.0970658	0.0146834	0.0274424	0.0315813	0.0355509	0.0413767
1143	Lepidoptera	Geometridae	Calospilos suspecta	19.3433	39.2	8.5	9.5	13.76	3.61	20.995	10.52	16.435	11.39	295.61	257.94	553.55	65.1235	0.0708156	0.0113106	0.0211799	0.024273	0.0283473	0.0334464
1144	Lepidoptera	Geometridae	Calospilos suspecta	18.14	41.4	9.2	15.1	12.64	3.44	19.575	9.95	15.115	10.035	261.49	208.81	470.3	51.1196	0.0880289	0.0136812	0.0246062	0.0308141	0.0330351	0.0424204
1145	Lepidoptera	Geometridae	Calospilos suspecta	20.2267	40.2	10.7	10.4	14.4	4.01	19.89	10.06	16.145	10.725	272	231.46	503.46	47.0523	0.0798475	0.0125935	0.0233101	0.0273928	0.0316869	0.0366166
1146	Lepidoptera	Geometridae	Calospilos suspecta	18.5467	40.8	10.7	14.1	13.74	3.28	19.805	9.67	15.81	9.775	255.51	211.19	466.7	43.6168	0.0874223	0.0136865	0.024999	0.0302452	0.0333525	0.0413315
1147	Lepidoptera	Geometridae	Calospilos suspecta	17.7433	39.6	8.8	12.5	13.19	3.55	18.755	10.51	15.555	10.26	256.4	218.22	474.62	53.9341	0.0834352	0.0132587	0.0245431	0.0288372	0.0319248	0.0394303
1148	Lepidoptera	Geometridae	Calospilos suspecta	17.405	29.2	7.4	9.3	11.83	3.11	18.25	9.04	14.145	9.1	213.43	176.56	389.99	52.7014	0.0748737	0.013856	0.0253184	0.0306055	0.0327537	0.0419804
1149	Lepidoptera	Geometridae	Calospilos suspecta	18.23	38.9	8.7	11.5	13.87	3.47	19.885	9.87	15.685	10.21	259.28	219.33	478.61	55.0126	0.081277	0.0130315	0.024055	0.0284365	0.0317784	0.0389462
1150	Lepidoptera	Geometridae	Calospilos suspecta	19.91	51.5	11.8	18.4	14.16	3.99	21.01	10.27	17.04	11.055	290.84	252.35	543.19	46.0331	0.0948103	0.0132115	0.0246746	0.0284381	0.0332588	0.0380956
1151	Lepidoptera	Geometridae	Amraica superans	23.52	254.5	95.4	102.7	21.98	6.58	28.61	13.54	21.41	16.03	523.85	440.66	964.51	10.1102	0.263865	0.0165401	0.0304535	0.0362026	0.041182	0.046483
1152	Lepidoptera	Geometridae	Amraica superans	17.52	135.7	53.1	39.4	21.59	5.83	25.445	12.27	19.835	14.035	428.94	376.94	805.88	15.1766	0.168387	0.014455	0.0271577	0.0309042	0.0373115	0.0418452
1153	Lepidoptera	Geometridae	Amraica superans	24.6767	288.1	109.7	115.5	23.62	7.75	29.62	14.035	21.555	15.89	548.62	454.95	1003.57	9.14831	0.287075	0.0169131	0.0309386	0.0373085	0.0408295	0.0495564
1154	Lepidoptera	Geometridae	Amraica superans	22.1533	249	92.4	111.9	21.9	7.13	28.63	12.815	20.985	16.175	498.91	476.04	974.95	10.5514	0.255398	0.0161852	0.0316284	0.0331479	0.043009	0.0464886
1155	Lepidoptera	Geometridae	Amraica superans	22.5833	291.6	124.8	110.6	24.5	7.08	31.79	13.965	23.995	17.82	590.5	571.3	1161.8	9.30929	0.25099	0.0146981	0.0289184	0.0298902	0.0384647	0.0399361
1156	Lepidoptera	Geometridae	Amraica superans	23.8433	217.2	103.8	74.3	22.21	7.3	29.625	12.4	21.835	15.61	509.19	438.15	947.34	9.12659	0.229274	0.0155569	0.0289434	0.0336362	0.040119	0.0432388
1157	Lepidoptera	Geometridae	Amraica superans	23.43	144.7	71.6	47.6	20.05	6.36	26.88	12.92	20.04	14.84	446.03	379.92	825.95	11.5356	0.175192	0.014564	0.0269693	0.0316623	0.0346372	0.0404485
1158	Lepidoptera	Geometridae	Amraica superans	23.7833	313	124.4	133.3	23.19	6.65	30.665	14.495	22.215	16.69	572.97	488.87	1061.84	8.53569	0.294771	0.0166615	0.0308774	0.0361892	0.0398026	0.0477166
1159	Lepidoptera	Geometridae	Amraica superans	23.7833	129.5	66.1	34.6	20.54	7.03	27.165	11.9	19.715	14.78	419.28	381.28	800.56	12.1113	0.161762	0.0142148	0.0271413	0.0298463	0.0352029	0.0390538
1160	Lepidoptera	Geometridae	Amraica superans	23.0767	151	72.7	42.3	23.21	7.05	28.81	13.955	20.76	14.22	535.17	393.55	928.72	12.7747	0.162589	0.0132313	0.0229613	0.031224	0.0305644	0.0416257
1161	Lepidoptera	Geometridae	Amraica superans	23.1333	193.2	89.3	57.8	21	7.07	29.325	12.205	21.315	15.055	493.04	434.63	927.67	10.3882	0.208264	0.0149834	0.0281917	0.0319804	0.0388354	0.0433149
1162	Lepidoptera	Geometridae	Amraica superans	22.74	127.6	59.5	44	20.36	6.02	26.695	11.375	19.795	13.87	404.49	365.34	769.83	12.9383	0.165751	0.0146734	0.0279266	0.0309192	0.0372001	0.0411428
1163	Lepidoptera	Geometridae	Amraica superans	23.8433	162.9	74.8	50.8	20.4	6.9	27.54	13.085	20.28	14.285	471.98	388.75	860.73	11.5071	0.189258	0.0148284	0.0270419	0.0328315	0.0354179	0.0440567
1164	Lepidoptera	Geometridae	Amraica superans	23.71	232.5	90.8	98.9	20.45	7.37	28.045	12.18	20.735	14.515	427.7	392.74	820.44	9.03568	0.283385	0.0185851	0.035651	0.0388245	0.0446384	0.0506629
1165	Lepidoptera	Geometridae	Amraica superans	23.7233	269.6	103.6	114.9	22.58	6.85	29.44	13.575	21.58	15.22	514.45	440.88	955.33	9.22133	0.282206	0.0171873	0.0319166	0.0372426	0.0410849	0.0499912
1166	Lepidoptera	Limacodidae	Thosea sinensis	42.5633	241.6	50.4	109.9	16.39	5.38	16.81	8.605	13.145	8.705	213.67	162.24	375.91	7.45853	0.642707	0.041349	0.0727453	0.0958055	0.107456	0.135837
1167	Lepidoptera	Limacodidae	Thosea sinensis	43.3	206.3	63.2	23.1	17.14	6.14	15.71	8.315	12.905	8.85	188.31	160.31	348.62	5.51614	0.591762	0.0412	0.0762739	0.0895961	0.109954	0.125762
1168	Lepidoptera	Limacodidae	Thosea sinensis	55.09	137	54.3	37.2	16.93	5.66	15.445	7.975	12.465	8.36	178.42	148.76	327.18	6.02541	0.41873	0.0357745	0.0656019	0.0786818	0.0950258	0.112321
1169	Lepidoptera	Limacodidae	Thosea sinensis	45.91	424.7	89.9	247.3	20.05	7.26	17.66	9.16	14.42	9.14	241.44	192.03	433.47	4.82169	0.979768	0.0475425	0.0853556	0.107318	0.127396	0.156361
1170	Lepidoptera	Limacodidae	Thosea sinensis	50.7467	151.8	71.2	31.5	16.86	6	14.775	7.88	12.26	8.435	179.03	149.95	328.98	4.62051	0.461426	0.0374513	0.0688193	0.0821655	0.105824	0.119141
1171	Lepidoptera	Limacodidae	Thosea sinensis	56.61	172.6	68.9	42.6	18.33	6.18	15.785	8.335	12.855	8.775	198.6	166.49	365.09	5.29884	0.47276	0.0359849	0.0661517	0.07891	0.0998551	0.116467
1172	Lepidoptera	Limacodidae	Thosea sinensis	55.58	159.7	66.6	37.4	18.67	5.83	15.645	8.82	12.73	9.485	206.19	172.8	378.99	5.69054	0.421383	0.0333445	0.0612893	0.0731322	0.0915816	0.104661
1173	Lepidoptera	Limacodidae	Thosea sinensis	48.62	263.9	74.4	120.9	16.42	6.16	17.8	9.135	13.83	9.125	241.84	180.87	422.71	5.68159	0.624305	0.0384306	0.0671725	0.0898159	0.0999059	0.128726
1174	Lepidoptera	Limacodidae	Thosea sinensis	47.5167	182.3	65.4	67	19.54	5.8	15.175	7.56	12.225	7.85	172.2	131.73	303.93	4.64725	0.599809	0.0444242	0.078408	0.102496	0.117691	0.140694
1175	Lepidoptera	Limacodidae	Thosea sinensis	57.1733	189.9	79.3	53.1	16.01	5.31	14.535	7.765	12.59	8.61	172.64	141.3	313.94	3.95889	0.604893	0.0438951	0.0798217	0.097526	0.122097	0.127126
1176	Lepidoptera	Limacodidae	Thosea sinensis	39.85	126.3	56.1	22.2	17.17	5.59	15.38	8.015	12	8.67	179.771	140.02	319.791	5.70037	0.394945	0.0351427	0.0625147	0.0802623	0.0911679	0.108019
1177	Lepidoptera	Limacodidae	Thosea sinensis	56.4333	166.1	61	47.9	20.64	5.45	15.22	8.825	12.565	8.9	194.97	145.93	340.9	5.58852	0.48724	0.0378057	0.0661024	0.0883162	0.0959523	0.115248
1178	Lepidoptera	Limacodidae	Thosea sinensis	39.3767	271.4	87.6	105.8	18.79	6.61	18.495	10.09	14.905	9.765	274.13	208.85	482.98	5.51347	0.561928	0.0341095	0.0600964	0.0788806	0.0882794	0.113188
1179	Lepidoptera	Limacodidae	Thosea sinensis	43.4767	144.9	48.9	28.5	15.68	5.23	15.66	8.15	12.335	8.125	182.52	140.74	323.26	6.61063	0.448246	0.0372376	0.0659514	0.0855296	0.0943159	0.120108
1180	Lepidoptera	Limacodidae	Thosea sinensis	54.1267	221.1	70.7	92.5	21.98	6.29	15.53	7.77	11.585	7.69	180.99	135.65	316.64	4.47864	0.698269	0.0469601	0.0821561	0.109616	0.123226	0.166906
1181	Lepidoptera	Limacodidae	Thosea sinensis	47.7433	133.3	58.1	36.1	18.79	5.77	14.755	8.105	12.065	8.325	178.87	139.3	318.17	5.47625	0.418958	0.0362874	0.0645472	0.0828827	0.0965435	0.114949
1182	Lepidoptera	Limacodidae	Thosea sinensis	45.9933	218.3	83.1	76.3	19.34	6.68	16.27	8.67	12.89	8.56	205.63	161.79	367.42	4.42142	0.594143	0.0402128	0.0718523	0.091322	0.104742	0.133906
1183	Lepidoptera	Limacodidae	Thosea sinensis	47.1367	140.4	63.8	30.5	15.53	5.58	15.24	8.22	12.26	8.33	184.02	139.66	323.68	5.07335	0.433762	0.0366073	0.06439	0.0848421	0.094586	0.116024
1184	Lepidoptera	Limacodidae	Thosea sinensis	48.6233	145.7	42.3	43.6	17.39	6.16	14.48	8.01	11.93	8	169.7	130.78	300.48	7.10355	0.484891	0.0401711	0.0711292	0.0922972	0.104071	0.126473
1185	Lepidoptera	Limacodidae	Latoia consocia	46.45	164	58.4	38.4	16.58	6.34	15.14	8.49	12.25	8.69	180.91	155.46	336.37	5.75976	0.487558	0.0380719	0.070788	0.0823765	0.0996296	0.1203
1186	Lepidoptera	Limacodidae	Latoia consocia	50.0167	140.8	42.6	43.6	17.47	5.29	15.595	7.945	12.405	7.945	175.77	142.07	317.84	7.46103	0.44299	0.037333	0.0675082	0.0835216	0.0957684	0.120396
1187	Lepidoptera	Limacodidae	Latoia consocia	48.1767	174.6	59.4	47.8	17.98	6.6	17.155	8.79	13.485	9.4	215.79	175.76	391.55	6.59175	0.44592	0.033747	0.0612337	0.07518	0.0876279	0.104242
1188	Lepidoptera	Limacodidae	Latoia consocia	47.55	128.4	50.8	27.4	14.08	5.64	14.645	8.125	12.37	8.685	172.15	148.12	320.27	6.30453	0.400912	0.0353807	0.0658227	0.0765013	0.0952291	0.105473
1189	Lepidoptera	Limacodidae	Latoia consocia	49.15	195.7	54.9	65.8	18.62	6.27	15.8	9.02	12.5	8.93	193.29	159.58	352.87	6.4275	0.554595	0.0396443	0.0723746	0.0876631	0.0981594	0.125324
1190	Lepidoptera	Limacodidae	Latoia consocia	50.63	133.9	54.4	20.6	15.96	6.02	16.59	8.77	13.845	9.19	210.53	174.14	384.67	7.07114	0.348091	0.0300817	0.0549637	0.0664495	0.0795324	0.0909456
1191	Lepidoptera	Limacodidae	Latoia consocia	48.58	164.9	60.1	42.2	13.83	5.59	16.415	9.96	13.285	9.485	221.05	184.75	405.8	6.75208	0.406358	0.0316445	0.0580925	0.0695066	0.0785435	0.101909
1192	Lepidoptera	Limacodidae	Latoia consocia	57.81	140.7	37.6	51.5	16.79	6.09	14.825	8.155	12.485	7.875	172.93	147.32	320.25	8.51729	0.439344	0.0370389	0.0685925	0.0805166	0.0981134	0.120645
1193	Lepidoptera	Limacodidae	Latoia consocia	56.8867	209.7	67.1	66.4	17.42	6.52	16.16	8.72	13.37	9.895	207.59	185.08	392.67	5.85201	0.534036	0.0368784	0.0697578	0.078242	0.102764	0.109459
1194	Lepidoptera	Limacodidae	Latoia consocia	46.5633	172.6	54.2	55.1	14.28	5.34	16.57	9.11	13.9	9.855	216.08	190.28	406.36	7.49742	0.424747	0.0323303	0.0608003	0.0690442	0.0870321	0.0959067
1195	Lepidoptera	Limacodidae	Latoia consocia	49.5267	165.5	63.1	26.6	14.18	6.13	16.42	10.075	13.885	9.28	217.98	188.56	406.54	6.44279	0.407094	0.0316443	0.0590177	0.0682259	0.0777644	0.0998401
1196	Lepidoptera	Limacodidae	Latoia consocia	38.16	108.3	39.6	12.9	12.07	5.09	14.985	8.1	12.94	8.315	173.81	156.74	330.55	8.34722	0.327636	0.0314831	0.0598742	0.0663948	0.0857378	0.0967203
1197	Lepidoptera	Limacodidae	Latoia consocia	38.28	170.9	62.5	41.4	15.64	6.27	14.13	7.835	12.075	7.955	163.55	139.24	302.79	4.84464	0.564418	0.0431747	0.079932	0.0938873	0.118084	0.136095
1198	Lepidoptera	Limacodidae	Latoia consocia	41.4767	137.9	35.2	29.6	16.13	6.35	15.54	8.285	12.29	8.66	191.07	153.35	344.42	9.78466	0.400383	0.0340952	0.0614596	0.076577	0.0912092	0.110335
1199	Lepidoptera	Limacodidae	Latoia consocia	45.2733	114.2	41.5	28.7	15.45	5.09	16.335	9.34	13.41	9.385	210.67	175.96	386.63	9.31639	0.295373	0.02764	0.050726	0.0607322	0.0700434	0.0849122
1200	Lepidoptera	Limacodidae	Latoia consocia	42.9733	155.2	69.1	28.3	17.04	6.61	15.85	8.49	12.755	8.42	184.56	153.09	337.65	4.8864	0.459648	0.036896	0.0675007	0.0813765	0.0925782	0.115999
1201	Lepidoptera	Limacodidae	Latoia consocia	41.18	200.4	75.1	59.7	16.89	6.43	16.85	9.47	14.375	9.755	227.85	193.86	421.71	5.61531	0.475208	0.0335687	0.0621298	0.0730232	0.0887154	0.100952
1202	Lepidoptera	Limacodidae	Latoia consocia	40.3267	212.9	73.2	69.7	18	6.67	15.3	8.535	12.08	8.465	179.79	144.35	324.14	4.42814	0.656815	0.0450148	0.0811563	0.101081	0.111736	0.14269
1203	Lepidoptera	Limacodidae	Latoia consocia	41.3367	131.9	46.5	27.2	14.31	5.67	15.19	8.59	13.605	9.08	188.01	167.22	355.23	7.63935	0.371309	0.0323305	0.061086	0.0686806	0.088018	0.092969
1204	Lepidoptera	Limacodidae	Latoia consocia	40.1733	136.9	56.3	28.8	18.52	6.02	15.62	8.725	12.715	9.075	205.15	167.66	372.81	6.62185	0.367211	0.0313844	0.0570335	0.0697866	0.085853	0.1014
1205	Lepidoptera	Limacodidae	Latoia consocia	41.7767	130.9	51.3	22.1	17.12	5.55	16.485	9	12.815	9.05	202.8	168.46	371.26	7.23704	0.352583	0.0308171	0.0564159	0.0679161	0.0771149	0.0986513
1206	Lepidoptera	Limacodidae	Latoia consocia	40.4867	138.9	52.6	35.6	14.31	6.21	17.205	9.215	14.235	9.03	217.77	177.88	395.65	7.52186	0.351068	0.0297879	0.0541194	0.0662558	0.0743363	0.0916866
1207	Lepidoptera	Limacodidae	Latoia consocia	43.93	145.8	55.5	36.1	16.26	6	14.99	8.115	11.58	8.19	173.26	133.54	306.8	5.52793	0.475228	0.0393571	0.0696916	0.0904206	0.0992633	0.127317
1208	Lepidoptera	Limacodidae	Latoia consocia	46.1033	186.5	69.5	65.8	19.69	6.59	16.255	8.96	13.31	9.035	214.48	165.59	380.07	5.46863	0.490699	0.0359315	0.0636726	0.0824718	0.0937658	0.113562
1209	Lepidoptera	Limacodidae	Latoia consocia	49.94	119.6	48.1	14.8	16.23	5.51	15.535	8.915	12.895	9.175	194.9	161.81	356.71	7.41601	0.335286	0.0306585	0.0561117	0.0675865	0.0789647	0.0924354
1210	Lepidoptera	Limacodidae	Latoia consocia	41.0367	152.8	46.8	42.5	17.93	6.69	15.77	8.75	12.88	9.465	197.9	168.41	366.31	7.82714	0.417133	0.0337453	0.062462	0.0733996	0.0895822	0.101397
1211	Lepidoptera	Limacodidae	Cnidocampa flavescens	47.8133	77.1	32.8	17.1	13.72	4.63	13.575	8.025	10.655	7.97	154.4	120.71	275.11	8.3875	0.280252	0.0319169	0.0568696	0.0727418	0.0806013	0.103399
1212	Lepidoptera	Limacodidae	Cnidocampa flavescens	42.6767	83.4	29.9	23.2	13.63	5	15.15	8.275	11.78	8.285	180.32	139.36	319.68	10.6916	0.260886	0.0285672	0.0506453	0.0655307	0.0728454	0.0935719
1213	Lepidoptera	Limacodidae	Cnidocampa flavescens	45.39	79.6	29.5	20.2	14.85	5.28	14.01	6.86	11.145	7.01	133.22	107.13	240.35	8.14746	0.331184	0.0371204	0.066971	0.0832809	0.0928313	0.114198
1214	Lepidoptera	Limacodidae	Cnidocampa flavescens	41.99	70.9	23.7	24.8	15.32	4.88	14	8.4	11.575	8.27	167.74	129.72	297.46	12.5511	0.238351	0.028307	0.050198	0.0649107	0.0716005	0.0879623
1215	Lepidoptera	Limacodidae	Cnidocampa flavescens	43.46	133	44	76	15.83	5.17	15.005	8.56	12.99	8.045	189.13	155.25	344.38	7.82682	0.386201	0.0334879	0.0609769	0.0742838	0.0897875	0.110355
1216	Lepidoptera	Limacodidae	Cnidocampa flavescens	54.7633	109.3	39.6	34.5	15.72	5.13	13.905	7.045	11.205	7.775	148.75	121.91	270.66	6.83485	0.403828	0.0386266	0.0702835	0.0857572	0.106723	0.120005
1217	Lepidoptera	Limacodidae	Cnidocampa flavescens	55.23	102.9	41.1	25.2	14.64	4.86	14.08	7.975	11.34	7.58	161.6	124.23	285.83	6.9545	0.360004	0.0354895	0.0627721	0.0816547	0.0903388	0.118012
1218	Lepidoptera	Limacodidae	Cnidocampa flavescens	44.9467	85.6	22.2	30.6	13.28	4.47	13.1	7.14	10.54	7.08	134.14	113.28	247.42	11.145	0.34597	0.037394	0.0689729	0.081674	0.0989162	0.123983
1219	Lepidoptera	Limacodidae	Cnidocampa flavescens	52.2467	101.7	35	31.3	14.82	5.05	13.375	7.555	11.01	7.48	146.67	113.18	259.85	7.42429	0.39138	0.0388095	0.0687574	0.0891027	0.0998004	0.122454
1220	Lepidoptera	Limacodidae	Cnidocampa flavescens	51.8167	92.8	35.1	26.1	12.44	3.86	12.625	6.955	11.285	6.705	129.86	104.35	234.21	6.67265	0.396226	0.0411309	0.074182	0.092317	0.10971	0.127313
1221	Lepidoptera	Limacodidae	Cnidocampa flavescens	49.7667	71.2	25.7	17.2	11.74	3.96	12.67	7.205	10.265	7.215	137.06	100.09	237.15	9.22763	0.300232	0.0355809	0.0615643	0.0843042	0.0924335	0.113932
1222	Lepidoptera	Limacodidae	Cnidocampa flavescens	47.6367	103	38	26.2	13.68	4.3	13.405	7.615	11.295	7.28	140.95	114.3	255.25	6.71711	0.403526	0.0397606	0.0720035	0.0887917	0.0994219	0.123424
1223	Lepidoptera	Arctiidae	Hyphantria cunea	34.43	46.2	23.4	14.6	11.24	5.05	15.745	6.375	11.4	8.245	143.15	135.27	278.42	11.8983	0.165936	0.024413	0.0474821	0.0502481	0.0677171	0.0723145
1224	Lepidoptera	Arctiidae	Hyphantria cunea	37.14	54.4	25.4	18.2	11.43	4.95	15.78	7.775	12.245	8.52	174.72	153.39	328.11	12.9177	0.165798	0.0224792	0.042214	0.0480842	0.0601163	0.070697
1225	Lepidoptera	Arctiidae	Hyphantria cunea	38.0133	33.9	18.2	7.4	11.19	4.09	15.51	6.77	11.535	7.53	147.84	127.92	275.76	15.1516	0.122933	0.0211139	0.0393829	0.0455157	0.0554497	0.0670328
1226	Lepidoptera	Arctiidae	Hyphantria cunea	34.13	51.6	26.5	15	13.2	4.78	17.005	7.595	12.43	8	179.87	144.21	324.08	12.2294	0.15922	0.0221652	0.0399361	0.0498115	0.0556186	0.0722377
1227	Lepidoptera	Arctiidae	Spilarctia subcarnea	40.77	118.6	39.8	53.9	17.02	5.68	19.495	7.595	13.54	8.23	207.52	152.49	360.01	9.04548	0.329435	0.0302502	0.0524786	0.0714169	0.0735515	0.0977291
1228	Lepidoptera	Arctiidae	Spilarctia subcarnea	41.1333	123.9	36.4	62.7	16.86	6.02	19.55	8.035	13.575	8.355	221.47	159.62	381.09	10.4695	0.32512	0.0292084	0.0502598	0.0697346	0.0708603	0.0981407
1229	Lepidoptera	Arctiidae	Spilarctia subcarnea	41.68	134.2	39.8	68.6	17.09	5.8	18.655	7.48	13.365	8.19	193.02	149.85	342.87	8.61482	0.391402	0.0337868	0.060017	0.0773071	0.0830194	0.105834
1230	Lepidoptera	Arctiidae	Spilarctia subcarnea	34.5967	144.1	46	66.2	17.02	6.05	20.4899	8.41111	14.3713	9.06538	234.254	191.135	425.389	9.24759	0.338749	0.0282193	0.0512443	0.0628045	0.0696529	0.0921402
1231	Lepidoptera	Arctiidae	Spilarctia subcarnea	36.7567	153.2	43.5	84.5	17.16	5.55	19.8775	7.75	14.0743	8.49792	226.786	166.868	393.654	9.04951	0.389174	0.0314423	0.0545775	0.0741746	0.0803462	0.103488
1232	Lepidoptera	Arctiidae	Spilarctia subcarnea	35.1433	107.8	39.2	43.8	17.8	6.02	20.8343	8.27923	14.1874	8.88248	236.239	187.113	423.352	10.7998	0.254635	0.0245249	0.0439499	0.0554888	0.0601922	0.0823894
1233	Lepidoptera	Arctiidae	Spilarctia subcarnea	35.4433	125.1	39.9	57.3	17.13	5.93	20.5186	8.33296	14.2252	8.42288	235.951	161.807	397.758	9.96888	0.314513	0.0281196	0.0474031	0.0691243	0.0654157	0.0933493
1234	Lepidoptera	Arctiidae	Spilarctia subcarnea	35.6133	135.1	41.5	67.1	18.75	6.01	20.021	8.04966	13.2539	8.61985	224.086	163.638	387.724	9.34274	0.348444	0.0299782	0.0518696	0.0710303	0.0721213	0.101738
1235	Lepidoptera	Arctiidae	Spilarctia subcarnea	34.7033	142.8	42	68	16.81	5.93	18.9925	7.34629	13.3623	8.6902	202.999	162.159	365.159	8.69425	0.391063	0.0327252	0.0588667	0.0736923	0.0856475	0.102909
1236	Lepidoptera	Arctiidae	Spilarctia subcarnea	36.62	102.5	30.9	48.2	15.96	5.42	18.6145	6.8383	12.6786	7.37706	177.655	129.601	307.255	9.94353	0.333599	0.0329506	0.0569883	0.0781187	0.0795356	0.108245
1237	Lepidoptera	Arctiidae	Spilarctia subcarnea	39.0267	181.6	55.7	98.3	17.91	6	20.4277	7.89824	14.5269	8.39943	224.689	171.718	396.407	7.11683	0.458115	0.0339951	0.0599758	0.0784768	0.0835235	0.110442
1238	Lepidoptera	Arctiidae	Spilarctia subcarnea	37.05	105.8	29.9	51.4	16.77	5.43	19.4565	7.7517	13.6405	7.73348	206.218	145.708	351.927	11.7701	0.300631	0.0292274	0.0498787	0.0705925	0.0681994	0.0975074
1239	Lepidoptera	Arctiidae	Spilarctia subcarnea	34.8767	138	43.6	68.5	17.28	5.76	19.8775	8.44042	14.2817	8.42288	236.09	173.575	409.666	9.396	0.33686	0.0286754	0.0497578	0.0676786	0.0700186	0.0976558
1240	Lepidoptera	Arctiidae	Spilarctia subcarnea	38.8733	138.9	37.5	72.8	17.17	5.43	19.4087	7.26814	13.8008	8.14618	197.999	157.512	355.511	9.48029	0.390705	0.0331511	0.0595235	0.0748235	0.0835472	0.104832
1241	Lepidoptera	Arctiidae	Spilarctia subcarnea	37.4367	128.1	44.6	57.6	16.95	5.38	20.1693	8.21085	14.1309	8.86841	230.663	178.531	409.194	9.17476	0.313054	0.0276595	0.0490677	0.0633959	0.0683431	0.0903151
1242	Lepidoptera	Arctiidae	Spilarctia subcarnea	40.4667	133.2	34.8	72.9	19.15	5.17	19.38	7.45863	13.5509	8.17901	206.413	158.77	365.184	10.4938	0.364748	0.0316039	0.0559132	0.0726913	0.0798435	0.104132
1243	Lepidoptera	Arctiidae	Spilarctia subcarnea	37.2067	134.7	40.3	68.3	18.42	5.88	19.0738	7.54167	14.1921	7.88355	203.138	149.141	352.28	8.74143	0.382367	0.0329455	0.0571336	0.0778192	0.0806824	0.103732
1244	Lepidoptera	Arctiidae	Spilarctia subcarnea	34.6833	71.4	23.9	30.9	16.29	5.26	17.3229	6.60384	12.0987	7.25512	162.765	119.047	281.812	11.7913	0.25336	0.029984	0.0519144	0.0709791	0.073864	0.0962645
1245	Lepidoptera	Arctiidae	Spilarctia subcarnea	39.6833	90.9	27.2	43.7	16.19	6.2	17.3898	7.56121	13.0511	6.00294	155.585	132.276	287.861	10.5831	0.315777	0.0331207	0.0612795	0.0720774	0.0725096	0.121694
1246	Lepidoptera	Arctiidae	Spilarctia subcarnea	41.62	85.4	34.5	33.7	16.66	5.45	18.7341	6.88226	12.8767	7.45209	180.892	130.586	311.479	9.02837	0.274176	0.0296688	0.0510868	0.070767	0.0716744	0.0963047
1247	Lepidoptera	Arctiidae	Rhyparioides amurensis	24.43	241.6	42.2	114.7	23.54	5.65	25.88	11.14	20.15	12.955	402.84	384.7	787.54	18.6621	0.306778	0.0197368	0.0385848	0.0404042	0.0539137	0.0595437
1248	Lepidoptera	Arctiidae	Rhyparioides amurensis	24.0133	251.2	59.6	99.5	23.07	6.45	23.725	11.075	18.2	12.995	377.78	346.66	724.44	12.155	0.346751	0.021878	0.0419538	0.04572	0.0603198	0.0670135
1249	Lepidoptera	Arctiidae	Rhyparioides amurensis	26.2433	212.7	48.9	73.5	21.21	5.85	24.44	11.835	20.12	14.64	415.38	449.18	864.56	17.6802	0.246021	0.016869	0.0351106	0.0324686	0.0504213	0.0495125
1250	Lepidoptera	Arctiidae	Rhyparioides amurensis	27.09	192.9	54.8	61.2	22.47	6.01	25.29	9.94	19.59	13.4	369.32	384.82	754.14	13.7617	0.255788	0.0184168	0.0376065	0.0360918	0.0552498	0.0529087
1251	Lepidoptera	Arctiidae	Rhyparioides amurensis	21.68	186.3	72.6	70.5	21.29	6.07	28.565	12.645	22.195	15.725	522.85	530.44	1053.29	14.5081	0.176874	0.0129586	0.0261053	0.0257318	0.037788	0.0391076
1252	Lepidoptera	Arctiidae	Rhyparioides amurensis	22.53	193.2	55.1	57.1	21.35	5.94	24.75	9.95	18.6	12.395	337.82	338.06	675.88	12.2664	0.28585	0.0205652	0.0411451	0.0411159	0.0564424	0.0602898
1253	Lepidoptera	Arctiidae	Rhyparioides amurensis	24.75	146.7	43.3	42.8	19.66	5.84	24.53	10.63	18.475	12.49	366.32	345.87	712.19	16.4478	0.205984	0.0170067	0.0330639	0.0350189	0.0464498	0.052489
1254	Lepidoptera	Arctiidae	Rhyparioides amurensis	23.44	174.8	54.4	40.3	20.83	6.57	26.19	12.69	20.17	14.91	466.13	443.55	909.68	16.7221	0.192155	0.0145339	0.0283638	0.0298077	0.0397808	0.043963
1255	Lepidoptera	Arctiidae	Rhyparioides amurensis	23.4267	258.4	49.6	51.4	20.33	5.86	25.97	11.355	20.31	14.535	421.1	429.13	850.23	17.1417	0.303918	0.0189064	0.0381734	0.0374591	0.0545114	0.0544529
1256	Lepidoptera	Arctiidae	Rhyparioides amurensis	22.935	276.6	61.8	101.7	21.98	5.59	26.53	11.14	20.675	13.89	438.26	433.76	872.02	14.1104	0.317195	0.0190721	0.0379485	0.0383422	0.0562735	0.0579133
1257	Lepidoptera	Arctiidae	Rhyparioides amurensis	24.0233	277.2	64.1	137.8	22.13	6.08	26.765	12.97	20.92	15.555	499	500.94	999.94	15.5997	0.277217	0.0166503	0.0333654	0.0332362	0.0479611	0.0511641
1258	Lepidoptera	Arctiidae	Rhyparioides amurensis	19.82	227.2	72.9	83	22.14	6.71	23.33	11.895	19.24	14.01	410.56	413.61	824.17	11.3055	0.275671	0.0182889	0.0367136	0.0364429	0.0543156	0.0559192
1259	Lepidoptera	Arctiidae	Rhyparioides amurensis	22.205	166.6	51.5	55.4	20.75	6.04	28.14	12.6	21.525	14.285	489.25	437.88	927.13	18.0025	0.179694	0.0139218	0.0263819	0.0294769	0.0364035	0.0419773
1260	Lepidoptera	Arctiidae	Rhyparioides amurensis	22.36	250.6	72.1	89.4	22.05	6.43	26.36	12.185	20.245	14.27	451.97	442.34	894.31	12.4037	0.280216	0.0177012	0.0350252	0.0357877	0.0492855	0.054796
1261	Lepidoptera	Arctiidae	Rhyparioides amurensis	21.63	216.7	56.3	108.4	21.69	6.11	27.78	12.52	21.355	15.56	484.03	484.13	968.16	17.1964	0.223827	0.0152049	0.0304129	0.0304066	0.0423246	0.0443017
1262	Lepidoptera	Arctiidae	Rhyparioides amurensis	22.2	260.3	59.6	126.8	21.71	6.24	25.39	11.62	20.555	12.465	386.03	366.89	752.92	12.6329	0.345721	0.0214283	0.0417942	0.0439745	0.054685	0.0629691
1263	Lepidoptera	Arctiidae	Rhyparioides amurensis	20.55	148.6	41.1	51.4	23.05	6.11	25.74	11.54	19.19	13.52	404.02	379.19	783.21	19.0562	0.189732	0.0155644	0.0301722	0.0321479	0.0410388	0.0469848
1264	Lepidoptera	Arctiidae	Chionarctia nivea Ménétriès	28.8567	392.5	118.7	211.7	23.21	6.91	29.2166	12.4231	21.2273	14.5255	510.36	432.97	943.33	7.94718	0.416079	0.0210018	0.0388189	0.0457575	0.0545835	0.064253
1265	Lepidoptera	Arctiidae	Chionarctia nivea Ménétriès	29.78	364.3	110.9	208.3	24.29	6.36	27.1663	10.7215	19.7786	14.055	424.2	402.56	826.76	7.455	0.440636	0.0230861	0.0449944	0.0474132	0.0655306	0.06866
1266	Lepidoptera	Arctiidae	Chionarctia nivea Ménétriès	25.5667	312.2	118.7	153.1	25.47	6.71	28.4674	12.2322	20.7962	14.4209	490.59	459.41	950	8.00337	0.328632	0.0185991	0.0360162	0.0384606	0.0507417	0.058917
1267	Lepidoptera	Arctiidae	Chionarctia nivea Ménétriès	26.38	272.1	55.9	193.2	19.99	5.87	28.0467	12.1235	20.1965	14.3728	490.75	411.45	902.2	16.1395	0.301596	0.0182836	0.0336127	0.040091	0.0485127	0.056826
1268	Lepidoptera	Arctiidae	Chionarctia nivea Ménétriès	27.12	391.6	141.6	176.3	27.03	6.79	29.4157	12.4048	21.025	14.3884	533.41	476.36	1009.77	7.13114	0.387811	0.0195974	0.0370988	0.0415419	0.0542316	0.0654143
1269	Lepidoptera	Arctiidae	Chionarctia nivea Ménétriès	33.0767	273.9	54.8	194.6	19.98	5.89	21.6051	9.94709	14.9068	12.9338	285.99	235.63	521.62	9.51861	0.525095	0.0317279	0.0578689	0.0702369	0.0770094	0.0858393
1270	Lepidoptera	Lymantriidae	Stilpnotia candida	29.4467	64.5	29.8	16.6	14.32	5.68	17.975	8.43	13.515	8.975	219.36	174.92	394.28	13.2309	0.163589	0.0203693	0.0366119	0.0459135	0.0530009	0.0662109
1271	Lepidoptera	Lymantriidae	Stilpnotia candida	27.5367	110.9	41.9	46.7	16.52	5.72	18.935	9.08	15.19	9.995	257.55	212.38	469.93	11.2155	0.235993	0.0224095	0.0408888	0.0495852	0.0612512	0.0693626
1272	Lepidoptera	Lymantriidae	Stilpnotia candida	27.9967	93.4	35.4	39.4	14.89	5.49	18.86	9.015	14.81	9.095	243.34	190.42	433.76	12.2531	0.215326	0.0222804	0.0397155	0.0507529	0.0568416	0.071749
1273	Lepidoptera	Lymantriidae	Stilpnotia candida	30.1733	72.6	29.8	27.3	13.78	5.15	17.765	8.635	14.03	8.195	211.33	163.33	374.66	12.5725	0.193776	0.0227421	0.0403188	0.0521678	0.0555445	0.0741074
1274	Lepidoptera	Lymantriidae	Stilpnotia candida	29.69	112.5	41.6	47.1	15.69	5.44	17.215	8.73	13.7	9.305	224.66	182.91	407.57	9.79736	0.276026	0.026024	0.0472118	0.0579881	0.0705757	0.0832031
1275	Lepidoptera	Lymantriidae	Stilpnotia candida	37.35	137.1	46	69.1	17	6.08	18.935	9.095	14.75	9.8	259.04	203.26	462.3	10.05	0.296561	0.0253276	0.0452014	0.0576059	0.0679909	0.0810029
1276	Lepidoptera	Lymantriidae	Stilpnotia candida	35.9	121.2	45.2	47.4	18.77	6.94	20.005	9.855	15.42	10.04	279.85	216.46	496.31	10.9803	0.244202	0.0221819	0.0393392	0.0508597	0.0558414	0.0711104
1277	Lepidoptera	Lymantriidae	Stilpnotia candida	31.8433	274.7	48.9	198.7	20.24	6.59	23.38	10.905	17.15	11.315	371.78	274.16	645.94	13.2094	0.425272	0.0256588	0.0445803	0.060454	0.0650069	0.0854104
1278	Lepidoptera	Lymantriidae	Stilpnotia candida	31.3067	106.5	37.6	48	16.49	6.13	18.585	8.785	14.355	9.35	233.47	195.56	429.03	11.4104	0.248234	0.024054	0.0442022	0.0527709	0.0632078	0.0768883
1279	Lepidoptera	Lymantriidae	Stilpnotia candida	36.12	68.7	24.7	26.6	16.52	5.21	16.99	7.595	12.81	8.69	188.19	155.33	343.52	13.9077	0.199988	0.0241283	0.0440435	0.0533609	0.0642329	0.0744577
1280	Lepidoptera	Lymantriidae	Stilpnotia candida	36.1533	161	60.7	72.2	17.55	6.47	20.07	9.815	15.725	9.62	294.68	225.39	520.07	8.56787	0.309574	0.0243978	0.0430588	0.0562961	0.0644133	0.0838778
1281	Lepidoptera	Lymantriidae	Stilpnotia candida	34.8333	396.4	68.2	287.6	20.31	6.88	24.62	10.285	18.34	12.29	364.92	305.96	670.88	9.83695	0.590866	0.0296771	0.0545593	0.0650732	0.0786275	0.0883315
1282	Lepidoptera	Lymantriidae	Stilpnotia candida	37.7367	104	41.7	41.6	17.7	6.42	18.45	8.825	13.885	8.915	230.43	181.79	412.22	9.88537	0.252292	0.0247393	0.0442566	0.0560979	0.0626333	0.0823852
1283	Lepidoptera	Nymphalidae	Stilpnotia candida	17.5933	248.5	104.9	101.3	22.25	5.38	29.805	17.55	23.975	19.015	638.86	638.91	1277.77	12.1808	0.194479	0.012337	0.024675	0.0246731	0.0301368	0.0345787
1284	Lepidoptera	Nymphalidae	Stilpnotia candida	19.8733	222.7	116.8	68.4	23.97	5.72	30.575	17.62	25.17	19.895	654.81	704.74	1359.55	11.64	0.163804	0.0109765	0.02279	0.0211754	0.0277005	0.0298011
1285	Lepidoptera	Nymphalidae	Stilpnotia candida	22.3833	275.3	130.4	104.3	24.28	5.97	31.275	18.28	25.535	19.645	695.6	664.15	1359.75	10.4275	0.202464	0.0122024	0.023853	0.0249826	0.0290222	0.0330762
1286	Lepidoptera	Nymphalidae	Stilpnotia candida	19.9667	214.8	103.2	73.5	24.08	5.69	31.175	18.87	26.54	21.255	731.19	799.48	1530.67	14.8321	0.140331	0.00957493	0.0200441	0.018332	0.0249137	0.025981
1287	Lepidoptera	Nymphalidae	Stilpnotia candida	19.8667	226.9	106	83.3	24.12	5.43	33.055	18.17	24.175	19.25	676.49	651.73	1328.22	12.5304	0.17083	0.0113409	0.0222667	0.0231126	0.0250799	0.0323683
1288	Lepidoptera	Nymphalidae	Polygonia c-aureum	16.8767	112.4	48.7	39.9	19.72	4.49	26.95	16.055	21.705	18.05	526.74	517.89	1044.63	21.4503	0.107598	0.0101489	0.0201274	0.0204713	0.0245027	0.0270611
1289	Lepidoptera	Nymphalidae	Polygonia c-aureum	15.99	128.3	53.5	49.7	20.11	4.93	27.455	16.555	24.425	18.09	548.29	565.8	1114.09	20.8241	0.115161	0.010167	0.0206587	0.0200194	0.0249208	0.0256354
1290	Lepidoptera	Nymphalidae	Polygonia c-aureum	17.72	97.6	41.8	35.4	19.71	4.4	26.4	15.845	22.935	16.945	485.91	497.2	983.11	23.5194	0.0992768	0.010049	0.0203315	0.0198698	0.0236172	0.0254205
1291	Lepidoptera	Nymphalidae	Polygonia c-aureum	20.95	125.5	48	55	19.64	4.37	26.335	15.05	22.71	16.59	469.82	468.64	938.46	19.5512	0.13373	0.0119373	0.0238446	0.0239047	0.0282652	0.0297343
1292	Lepidoptera	Nymphalidae	Polygonia c-aureum	14.27	109.8	48	37.6	19.87	4.42	27.105	16.445	23.225	18.05	532.26	542.35	1074.61	22.3877	0.102177	0.00975103	0.0196869	0.0193206	0.0235081	0.0249959
1293	Lepidoptera	Nymphalidae	Polygonia c-aureum	20.6167	95.3	43.6	30.5	19.46	4.5	26.77	15.7	22.91	17.23	506.33	530.14	1036.47	23.7722	0.0919467	0.00941867	0.0192803	0.0184143	0.0232273	0.0247307
1294	Lepidoptera	Nymphalidae	Polygonia c-aureum	19.32	123.7	54	45	20.41	4.84	26.84	16.455	23.075	17.885	536.89	535.81	1072.7	19.8648	0.115316	0.0103683	0.0207157	0.0207575	0.0251828	0.0269497
1295	Lepidoptera	Nymphalidae	Vanessa cardui	16.5167	179.6	78.1	74.9	21.66	5.36	29.415	16.9	23.285	17.765	626.32	582.69	1209.01	15.4803	0.148551	0.0110847	0.0213972	0.0229994	0.0269586	0.0323975
1296	Lepidoptera	Nymphalidae	Vanessa cardui	19.7367	169	76.3	65.4	22.6	5.32	28.66	16.7	23.82	17.51	586.75	579.06	1165.81	15.2793	0.144964	0.011151	0.0221559	0.0224502	0.0271613	0.0311685
1297	Lepidoptera	Nymphalidae	Vanessa cardui	17.6267	175.1	74.8	63.9	20.24	5.27	29.8165	15.7179	20.6418	17.8615	598.515	559.349	1157.86	15.4795	0.151227	0.0114284	0.0221089	0.023657	0.0282352	0.0358902
1298	Lepidoptera	Nymphalidae	Vanessa cardui	19.8267	131.6	80.5	89.8	21.08	5.26	31.3639	16.4518	22.2911	17.2064	625.207	552.415	1177.62	14.6288	0.111751	0.00974142	0.0183487	0.0207665	0.0222323	0.0299093
1299	Lepidoptera	Nymphalidae	Vanessa cardui	19.4933	225.4	85.3	117.5	22.09	5.87	32.0239	17.7527	25.5947	19.5593	673.412	620.106	1293.52	15.1643	0.174254	0.0116066	0.0222944	0.0242109	0.0264082	0.0299898
1300	Lepidoptera	Nymphalidae	Vanessa cardui	18.1267	183.3	85.3	60.5	20.78	5.84	33.3693	18.4315	21.7782	19.208	771.307	662.397	1433.7	16.8078	0.127851	0.00944326	0.0175531	0.0204392	0.0220128	0.0323651
1301	Lepidoptera	Nymphalidae	Vanessa cardui	18.7867	233.7	80.3	116.9	22.15	5.81	33.3581	18.1979	24.9189	20.0706	733.458	727.466	1460.92	18.1933	0.159967	0.0104641	0.0208427	0.0210144	0.0251829	0.0305661
1302	Lepidoptera	Notodontidae	Vanessa cardui	22.12	900.8	252	416.4	38.37	9.88	40.485	16.855	28.585	17.245	943.08	710.72	1653.8	6.5627	0.544685	0.0181481	0.0318248	0.0422295	0.0439837	0.0608853
1303	Lepidoptera	Notodontidae	Vanessa cardui	22.6067	770.5	223.7	373	37.97	8.99	38.805	17.085	27.515	16.595	921.33	668.13	1589.46	7.10532	0.484756	0.0174637	0.0301281	0.0415456	0.0418681	0.060791
1304	Lepidoptera	Notodontidae	Vanessa cardui	26.19	784.7	210.6	394.2	37.5	9.8	38.305	16.995	26.625	15.69	876.83	599.66	1476.49	7.01087	0.531463	0.0189724	0.0319475	0.046714	0.0430304	0.0670563
1305	Lepidoptera	Notodontidae	Vanessa cardui	27.2767	448.2	158.4	161.7	33.99	9.28	36.195	15.2	25.395	15.1	780.92	546.67	1327.59	8.38125	0.337604	0.0159467	0.02711	0.0387267	0.0384808	0.0552091
1306	Lepidoptera	Notodontidae	Vanessa cardui	25.5325	835.7	244.5	405.8	40.42	9.76	40.78	16.47	28.205	16.615	911.26	650.77	1562.03	6.38867	0.535009	0.018507	0.0317236	0.044422	0.0430412	0.0616877
1307	Lepidoptera	Notodontidae	Vanessa cardui	26.4875	704.2	224.7	309.6	39.43	9.41	39.56	16.245	27.955	16.155	907.84	640.63	1548.47	6.89128	0.454771	0.0171374	0.0292307	0.0414229	0.0412926	0.05876
1308	Lepidoptera	Notodontidae	Phalera grotei	22.1233	805.5	246.4	395.2	37.25	9.83	38.86	16.02	28.14	16.995	866.77	660.78	1527.55	6.19947	0.527315	0.0185796	0.0327438	0.0429513	0.0455898	0.0593455
1309	Lepidoptera	Notodontidae	Phalera grotei	24.6633	788.5	237.8	373.1	40.15	9.58	39.04	15.835	26.72	15.385	826.71	573.24	1399.95	5.88709	0.563234	0.020058	0.0339663	0.0489851	0.0454227	0.0683073
1310	Lepidoptera	Notodontidae	Phalera grotei	22.4167	477.1	175.6	172.1	40.18	9.14	37.895	15.79	27.335	16.62	835.98	632.95	1468.93	8.36521	0.324794	0.0148697	0.0261282	0.0345092	0.036504	0.0480789
1311	Lepidoptera	Notodontidae	Phalera grotei	22.7033	770.8	224.5	367.3	40.18	9.22	39.355	17.075	27.88	16.445	894.26	642	1536.26	6.84303	0.501738	0.018072	0.0310461	0.043245	0.0413152	0.0605542
1312	Lepidoptera	Notodontidae	Phalera grotei	21.7133	630.7	205	299.4	38.9	9.28	36.8	16.075	25.425	15.535	813.69	533.72	1347.41	6.57273	0.468083	0.0186385	0.030864	0.0470542	0.0424534	0.0635827
1313	Lepidoptera	Notodontidae	Phalera grotei	21.5067	706.7	250.4	276.3	40.36	9.45	40.49	16.69	28.985	18.01	910.33	680.08	1590.41	6.35148	0.444351	0.0167151	0.0292024	0.0390893	0.0393381	0.0509249
1314	Lepidoptera	Notodontidae	Phalera grotei	24.38	635.3	222.2	241.8	40.56	9.57	39.4	17.055	27.92	17.285	916.16	679.69	1595.85	7.18204	0.398095	0.0157942	0.0275117	0.0370833	0.0375095	0.0522281
1315	Lepidoptera	Notodontidae	Phalera grotei	25.57	529.7	176.6	197.7	38.67	9.63	40.105	16.36	27.48	16.8	905.03	640	1545.03	8.74875	0.342841	0.0148963	0.0254303	0.0359613	0.0350779	0.0498527
1316	Lepidoptera	Notodontidae	Phalera grotei	22.9233	735.3	217.5	357.3	39.67	9.47	37.86	16.395	26.75	16.125	854.12	610	1464.12	6.73159	0.502213	0.0185206	0.0317478	0.0444531	0.0436858	0.062865
1317	Lepidoptera	Notodontidae	Phalera grotei	24.4267	673.7	224.7	295.1	39.12	9.3	39.755	17.335	26.625	17.02	915.37	646.88	1562.25	6.9526	0.431237	0.0166143	0.0283555	0.0401245	0.0376632	0.0572775
1318	Lepidoptera	Notodontidae	Phalera takasagoensis	36.8	387.3	129.2	165.6	25.65	7.74	26.65	11.82	19.06	12.155	443.77	330.48	774.25	5.99265	0.500226	0.0254181	0.0443472	0.0595496	0.0624754	0.0849466
1319	Lepidoptera	Notodontidae	Phalera takasagoensis	37.1833	287.8	95.1	119	25.34	7.55	23.52	10.47	17.89	11.195	357.21	273.05	630.26	6.62734	0.456637	0.0269169	0.0474921	0.0621303	0.0688908	0.0847054
1320	Lepidoptera	Notodontidae	Phalera takasagoensis	34.2533	351.3	105	169.6	25.98	7.8	24.39	10.415	17.87	11.175	374.29	291.87	666.16	6.34438	0.527351	0.0281359	0.0500761	0.0642169	0.073785	0.0938571
1321	Lepidoptera	Notodontidae	Phalera takasagoensis	34.14	270	97.9	114.3	25.27	7.45	24.325	11.11	17.87	11.485	387.12	298.22	685.34	7.00041	0.393965	0.0239759	0.042446	0.0550992	0.0608016	0.080062
1322	Lepidoptera	Notodontidae	Phalera takasagoensis	34.5533	274	101.9	107.2	27.47	7.37	23.895	10.865	18.22	11.425	375.58	295.58	671.16	6.58646	0.408248	0.0246632	0.044073	0.0560016	0.0637586	0.079519
1323	Lepidoptera	Notodontidae	Phalera takasagoensis	35.29	381.3	131.3	193.6	28.58	8.1	25.82	11.665	19.25	12.47	426.64	337.92	764.56	5.823	0.498718	0.0255401	0.045769	0.0577856	0.0648324	0.081346
1324	Lepidoptera	Notodontidae	Phalera takasagoensis	34.7333	187.4	67.6	79.5	21.72	6.52	22.82	10.04	16.215	10.18	324.7	236.86	561.56	8.3071	0.333713	0.0243775	0.0421602	0.0577954	0.0597497	0.0829316
1325	Lepidoptera	Notodontidae	Phalera takasagoensis	35.07	241.7	84.9	121.4	21.59	7.04	23.19	10.435	16.36	10.265	337.18	230.43	567.61	6.68563	0.425821	0.0273898	0.046108	0.0674682	0.0642459	0.0925755
1326	Lepidoptera	Notodontidae	Pterostoma sinicum	25.6833	251.9	94.2	74.4	26.94	8.03	28.605	11.495	20.78	13.23	496.16	399.76	895.92	9.51083	0.281163	0.0177152	0.0319884	0.0397022	0.0482684	0.0577309
1327	Lepidoptera	Notodontidae	Pterostoma sinicum	30.0833	294.1	111.3	118.6	28.33	7.85	29.615	12.905	21.99	14.56	538.12	448.53	986.65	8.86478	0.298079	0.0173814	0.031869	0.0382346	0.0448722	0.0535625
1328	Lepidoptera	Notodontidae	Pterostoma sinicum	27.0833	317.4	116.8	133.1	28.07	7.95	29.42	12.345	21.51	13	518.65	400.58	919.23	7.87012	0.345289	0.0193811	0.0343502	0.0444748	0.0490535	0.0637118
1329	Lepidoptera	Notodontidae	Pterostoma sinicum	26.51	380.5	131.9	174	28.52	7.98	29.125	12.355	21.375	13.335	517.76	400.88	918.64	6.96467	0.414199	0.021234	0.0376746	0.048659	0.0542087	0.068435
1330	Lepidoptera	Notodontidae	Pterostoma sinicum	23.48	272.8	102.4	105.2	27.41	7.69	26.58	11.2	20.09	12.79	437.32	340.8	778.12	7.59883	0.350589	0.0212264	0.0377679	0.0484644	0.0554816	0.0642794
1331	Lepidoptera	Notodontidae	Pterostoma sinicum	24.88	214.2	91.7	69.8	26.78	7.71	26.325	11.14	19.425	12.48	428.09	336.42	764.51	8.33708	0.280179	0.0191437	0.0341881	0.0435039	0.0499064	0.0603718
1332	Lepidoptera	Notodontidae	Pterostoma sinicum	24.5433	234.3	95	80	27.26	7.5	28.225	11.135	19.945	12.935	465.95	370.16	836.11	8.80116	0.280226	0.0183072	0.0328509	0.041352	0.0487037	0.0593315
1333	Lepidoptera	Notodontidae	Pterostoma sinicum	34.9	361.1	133.9	130.2	31.45	6.96	29.01	12.515	20.37	12.64	535.12	381.93	917.05	6.84877	0.393763	0.0207215	0.035511	0.0497542	0.0523402	0.0738033
1334	Lepidoptera	Notodontidae	Pterostoma sinicum	42.7967	238.7	98.2	94.8	26.67	6.65	28.03	12.215	20.8	14.27	472.13	407.13	879.26	8.95377	0.271478	0.0175715	0.0327239	0.0379484	0.0451242	0.0520522
1335	Lepidoptera	Notodontidae	Pterostoma sinicum	41.2333	340.9	125.7	120.9	25.94	6.56	29.445	12.635	21.495	14.06	529.8	403.92	933.72	7.42816	0.365099	0.0197741	0.0348499	0.0457107	0.049628	0.0610929
1336	Lepidoptera	Notodontidae	Pterostoma sinicum	40.2067	285.6	118.2	117.9	28.37	7.45	27.42	11.74	20.295	13.285	453.54	379.41	832.95	7.04695	0.342878	0.020289	0.0372618	0.0445421	0.0524981	0.0626799
1337	Lepidoptera	Notodontidae	Pterostoma sinicum	39.8567	286.6	115.8	122.3	30.24	7.56	28.995	12.485	21.19	13.075	491.13	386.94	878.07	7.58264	0.326398	0.0192801	0.03447	0.0437517	0.0467656	0.0611034
1338	Lepidoptera	Notodontidae	Pterostoma sinicum	40.4133	227.7	122.9	58.2	28.38	7.25	27.325	11.865	19.19	12.445	415.23	320.89	736.12	5.98959	0.309325	0.020499	0.0363407	0.0470246	0.0465429	0.0631847
1339	Lepidoptera	Notodontidae	Pterostoma sinicum	43.0367	323.5	134.2	138.6	32.91	7.87	29.36	12.1	20.315	13.635	480.76	367.99	848.75	6.32452	0.381149	0.0211913	0.0374118	0.0488766	0.0506286	0.064933
1340	Lepidoptera	Notodontidae	Pterostoma sinicum	41.3133	290.3	140.7	124.1	32.43	7.71	26.02	11.435	18.92	13.06	430.16	360.45	790.61	5.61912	0.367185	0.0215507	0.039609	0.0472692	0.0572638	0.068954
1341	Lepidoptera	Notodontidae	Pterostoma sinicum	41.5967	273.9	117.5	102.1	30.98	7.13	27.66	12.45	21.425	14.045	475.69	388.97	864.66	7.35881	0.316772	0.0191404	0.0347914	0.0425481	0.048059	0.0549988
1342	Lepidoptera	Notodontidae	Pterostoma sinicum	41.59	252.3	107.3	108.5	26.73	7.01	29.995	13.465	21.56	15.21	569.12	238.22	807.34	7.52414	0.312508	0.0196744	0.0279097	0.0666777	0.0393281	0.0484374
1343	Lepidoptera	Notodontidae	Pterostoma sinicum	41.0867	282.6	98.4	137.1	25.89	6.11	26.605	11.65	19.505	12.265	448.65	367.37	816.02	8.29289	0.346315	0.0206009	0.0374695	0.0457596	0.0542372	0.0702704
1344	Lepidoptera	Notodontidae	Pterostoma sinicum	43.76	352.5	150.9	148.7	30.54	6.54	29.255	12.96	21.35	13.91	512.31	454.38	966.69	6.40616	0.364646	0.0194219	0.0366477	0.04132	0.0495193	0.06322
1345	Odonata	Libellulidae	Pantala flavescens	29.1835	286.2	129.5	68.1	51.37	6.75	45.16	10.805	44.48	17.23	758.72	1056.7	1815.42	14.0187	0.157649	0.00931875	0.0222974	0.0160097	0.0346702	0.0220742
1346	Odonata	Libellulidae	Pantala flavescens	23.245	269	141	82.9	49.75	6.28	44.095	10.675	43.09	16.32	734.1	991.97	1726.07	12.2416	0.155845	0.00950206	0.0223419	0.016534	0.0348433	0.0233227
1347	Odonata	Libellulidae	Pantala flavescens	18.85	291.1	123.5	73.5	50.67	6.33	44.27	10.84	44.1	16.85	729.46	1034.25	1763.71	14.2811	0.16505	0.00967373	0.0233894	0.0164966	0.0355535	0.0229606
1348	Odonata	Libellulidae	Pantala flavescens	22.9567	284.4	119.3	77.5	51.4	6.26	44.2	10.895	42.245	16.68	739.98	981.36	1721.34	14.4287	0.16522	0.00979711	0.02279	0.0171845	0.0350199	0.0239328
1349	Odonata	Libellulidae	Pantala flavescens	24.93	303.6	142.9	67.4	50.63	6.22	45.955	11.06	44.665	16.64	782.91	1048.61	1831.52	12.8168	0.165764	0.00951348	0.0222556	0.0166164	0.0342818	0.0234439
1350	Odonata	Libellulidae	Pantala flavescens	25.1733	285.6	155	43.6	50.11	6.5	44.185	10.195	43.555	16.465	693.08	972.24	1665.32	10.744	0.171499	0.010148	0.0243835	0.0173822	0.037516	0.0235656
1351	Odonata	Libellulidae	Pantala flavescens	33.18	297.2	150.5	70.7	48.36	6.49	45.23	10.725	45.085	16.87	748.98	1051.75	1800.73	11.965	0.165044	0.00957361	0.0230173	0.0163912	0.0355386	0.0226661
1352	Odonata	Libellulidae	Pantala flavescens	35.64	295.8	136	86.2	48.55	6.51	43.785	10.55	43.035	16.335	704.45	961.8	1666.25	12.2518	0.177524	0.0103219	0.0244146	0.0178819	0.0372324	0.0244657
1353	Odonata	Libellulidae	Pantala flavescens	28.6067	256.6	127.3	52.9	50.6	6.34	44.27	10.515	43.315	16.435	711.85	1009.59	1721.44	13.5227	0.149061	0.00930543	0.022503	0.0158666	0.034412	0.022502
1354	Odonata	Libellulidae	Pantala flavescens	21.5467	289.2	135.2	75.5	52.28	6.01	45.555	10.61	44.71	17.305	744.56	1055.42	1799.98	13.3135	0.160668	0.00944782	0.0228402	0.0161129	0.0351842	0.0219798
1355	Odonata	Libellulidae	Pantala flavescens	28.6867	321.9	140.4	98.9	51.5	6.2	45	11.1	44.83	17.315	778.18	1086.65	1864.83	13.2823	0.172616	0.00962102	0.0230558	0.0165109	0.0359191	0.0231137
1356	Odonata	Libellulidae	Pantala flavescens	30.6133	300.2	143	81.7	49.28	6.36	43.38	9.985	42.875	16.565	696.81	965.71	1662.52	11.626	0.180569	0.0104217	0.0248651	0.0179415	0.0400007	0.0243955
1357	Odonata	Libellulidae	Pantala flavescens	31.12	288	148.7	64	49.21	6.21	45.91	10.62	43.675	17.465	753.96	1008.16	1762.12	11.8502	0.163439	0.00963076	0.0225086	0.0168332	0.0348068	0.0222482
1358	Odonata	Libellulidae	Pantala flavescens	29.3267	273.5	127.3	74.7	51.74	6.27	43.57	10.965	44.18	17.77	746.96	1079.69	1826.65	14.3492	0.149728	0.00905364	0.0221402	0.0153172	0.0346164	0.0210652
1359	Odonata	Libellulidae	Pantala flavescens	36.53	284.5	139.4	71.6	51.94	6.4	42.97	9.9	42.135	15.54	654.81	875.98	1530.79	10.9813	0.185852	0.0110186	0.0257588	0.0192552	0.0396498	0.0257601
1360	Odonata	Libellulidae	Pantala flavescens	32.5533	310.4	127.7	107.2	49.29	8.18	40.945	10.04	38.98	15.87	637.22	894.72	1531.94	11.9964	0.202619	0.0115006	0.0276485	0.0196913	0.0428574	0.0284801
1361	Odonata	Libellulidae	Pantala flavescens	31.37	366.4	151.5	146.5	50.27	8.07	41.095	10.67	39.77	14.585	679.82	882	1561.82	10.309	0.234598	0.0122559	0.0281568	0.0217025	0.043654	0.0330001
1362	Odonata	Libellulidae	Pantala flavescens	26.56	305.1	138.2	103.5	48.29	7.76	42.47	10.125	38.255	14.575	648.49	856.39	1504.88	10.8891	0.20274	0.011607	0.0269351	0.0203962	0.0406204	0.0313274
1363	Odonata	Libellulidae	Pantala flavescens	34.1367	340.9	137.9	132.6	49.92	8.27	41.385	9.915	37.18	15.645	666.6	870.71	1537.31	11.148	0.221751	0.0120103	0.027698	0.0212051	0.0449964	0.0317416
1364	Odonata	Libellulidae	Pantala flavescens	34.7667	307.3	150.4	81.5	51.02	8.46	42.805	10.665	38.36	15.665	724.55	922.96	1647.51	10.9542	0.186524	0.0106403	0.0241943	0.0189932	0.0383995	0.0291724
1365	Odonata	Libellulidae	Pantala flavescens	34.7467	416.5	164.1	63.1	49.04	7.65	40.425	11.06	41.765	15.585	693.25	978.55	1671.8	10.1877	0.249133	0.0122074	0.0294386	0.0208557	0.045646	0.0313537
1366	Odonata	Libellulidae	Pantala flavescens	33.03	253.4	121.7	60.7	49.54	7.97	41.13	10.995	36.595	15.12	646.49	874.56	1521.05	12.4984	0.166595	0.0104655	0.024623	0.0182018	0.0352005	0.0287693
1367	Odonata	Libellulidae	Pantala flavescens	34.2267	305.9	130.3	100.1	46.27	7.87	39.575	10.155	38.39	14.13	612.33	826.02	1438.35	11.0388	0.212674	0.0121598	0.028563	0.0211738	0.04352	0.0322426
1368	Odonata	Libellulidae	Pantala flavescens	27.6033	302.6	175.4	51.6	49.96	8.42	44.365	10.485	40.33	15.8	824.63	1025.67	1850.3	10.549	0.163541	0.0094014	0.0210948	0.01696	0.037396	0.0272992
1369	Odonata	Libellulidae	Pantala flavescens	38.0133	276.9	152.7	57.4	46.75	7.96	45.89	10.895	43.615	16.655	782.89	1112.67	1895.56	12.4136	0.146078	0.00877857	0.021255	0.0149553	0.0332825	0.0229077
1370	Odonata	Libellulidae	Pantala flavescens	34.7733	280.3	145.8	65.4	47.77	8.21	44.325	10.78	41.01	16.23	761.71	1043.59	1805.3	12.382	0.155265	0.00927389	0.0219797	0.0160429	0.0350384	0.0251538
1371	Odonata	Libellulidae	Pantala flavescens	34.6467	263.2	150.4	47.4	47.76	8.23	44.315	10.075	40.08	16.16	773.13	1033.37	1806.5	12.0113	0.145696	0.00898059	0.0209841	0.0156995	0.0363368	0.025048
1372	Odonata	Libellulidae	Pantala flavescens	33.3067	237.6	133.2	44.1	46.85	8.08	42.78	10.04	39.82	15.17	701.06	923.57	1624.63	12.1969	0.146249	0.00948787	0.0219871	0.0166899	0.035888	0.0255174
1373	Odonata	Libellulidae	Pantala flavescens	34.9167	244.8	144.5	28.7	48.52	8.15	43.88	10.775	41.675	15.8	807.51	1082.88	1890.39	13.0823	0.129497	0.00827664	0.0193757	0.0144486	0.0330919	0.0237615
1374	Odonata	Libellulidae	Pantala flavescens	34.07	273	163.9	43.7	51.99	8.27	44.745	11.185	43.185	16.49	804.52	1099.29	1903.81	11.6157	0.143397	0.00867876	0.0205374	0.0150303	0.0330142	0.0232021
1375	Odonata	Aseshnidae	Anax parthenope julius	34.385	968.6	370.2	365.3	72.17	8.4	52.94	13	53.165	17.23	1037.71	1394.06	2431.77	6.5688	0.398311	0.0127982	0.0299914	0.022325	0.0452215	0.0339751
1376	Odonata	Aseshnidae	Anax parthenope julius	34.4867	697.4	295.6	203	72	8.39	52.54	13.38	47.06	18.21	1075.12	1327.31	2402.43	8.1273	0.290289	0.0109923	0.0245631	0.0198961	0.037566	0.0308162
1377	Odonata	Aseshnidae	Anax parthenope julius	33.8733	863.6	364.8	300.2	73.75	8.63	52.55	13.465	52.07	17.805	1066.34	1423.99	2490.33	6.82656	0.346781	0.0118005	0.0275588	0.0206371	0.0415315	0.0316976
1378	Odonata	Aseshnidae	Anax parthenope julius	34.71	1308.8	453	582.8	71.47	8.59	52.165	13.405	51.945	17.835	1053.51	1390.38	2443.89	5.3949	0.53554	0.0148032	0.0343398	0.0260198	0.0517357	0.0390499
1379	Odonata	Aseshnidae	Anax parthenope julius	34.6933	953.5	382.4	328.8	70.15	8.53	51.68	12.58	51.63	16.99	968.57	1300.7	2269.27	5.93428	0.420179	0.0136074	0.0318808	0.0237401	0.047496	0.0352018
1380	Odonata	Aseshnidae	Anax parthenope julius	34.4433	1152.3	397	501.4	71.2	8.14	51.38	13.12	51.43	17.195	1004.98	1334.85	2339.83	5.89378	0.492472	0.0145077	0.0337773	0.0254302	0.0503564	0.0383852
1381	Odonata	Aseshnidae	Anax parthenope julius	33.1833	698.8	269.2	213.6	66.54	8.13	49.91	12.35	50.425	17.275	934.63	1303.35	2237.98	8.31345	0.312246	0.0118119	0.0282837	0.0202822	0.0428866	0.0303468
1382	Odonata	Aseshnidae	Anax parthenope julius	33.575	807.5	283	316.5	68.84	7.9	49.545	11.89	49.54	16.71	901.79	1194.95	2096.74	7.40898	0.385122	0.0135527	0.0315113	0.0237805	0.048238	0.0343272
1383	Odonata	Aseshnidae	Anax parthenope julius	32.38	1232.1	413	421	71.68	8.56	52.34	12.02	51.07	18.13	1076	1367	2443	5.91525	0.504339	0.0143681	0.032622	0.0256776	0.0557937	0.0379105
1384	Odonata	Aseshnidae	Anax parthenope julius	32.4633	1140.2	434	450.6	70.58	8.45	51.98	11.97	51.34	17.95	1056	1375.4	2431.4	5.6023	0.468948	0.0138878	0.0319762	0.0245506	0.05427	0.0366412
1385	Odonata	Aseshnidae	Anax parthenope julius	30.84	1238.1	415.4	415.6	72.29	8.36	52.2	13.29	51.87	18.03	1082	1303.2	2385.2	5.74194	0.519076	0.0147521	0.03252	0.0270002	0.0507204	0.0376241
1386	Odonata	Aseshnidae	Anax parthenope julius	31.61	1056.7	408.1	518.4	70.63	7.28	50.02	12.29	51.02	17.23	983.3	1402.8	2386.1	5.84685	0.442857	0.0136235	0.033059	0.0231729	0.0528786	0.0369786
1387	Odonata	Aseshnidae	Anax parthenope julius	31.4	819.3	387.1	194.1	71.09	6.8	49.67	13.86	49.98	16.65	902.1	1387.2	2289.3	5.91398	0.357882	0.0125031	0.0317298	0.020634	0.041578	0.0343962
1388	Odonata	Aseshnidae	Anax parthenope julius	32.69	810	381.9	196.1	68.56	7.23	49.82	13.98	49.87	18.14	921.1	1365.9	2287	5.98848	0.354176	0.0124445	0.0308984	0.0208364	0.0408631	0.0314605
1389	Odonata	Aseshnidae	Anax parthenope julius	33.68	840.3	387.9	218.3	69.64	8.01	49.95	12.76	49.89	17.79	903.8	1297.5	2201.3	5.67492	0.381729	0.0131685	0.0320734	0.0223414	0.0454811	0.0326609
1390	Odonata	Aseshnidae	Anax parthenope julius	35.7967	797.5	392.9	157.6	68.35	6.29	49.54	12.92	50.23	16.96	927.2	1357.2	2284.4	5.8142	0.349107	0.0123621	0.0304573	0.0208076	0.0441212	0.0331494
1391	Odonata	Aseshnidae	Anax parthenope julius	30.3267	952	489.9	191.3	70.08	6.32	50.01	11.08	50.62	16.98	945.3	1301.2	2246.5	4.58563	0.42377	0.0137345	0.0326399	0.0237123	0.0556829	0.035897
1392	Odonata	Aseshnidae	Anax parthenope julius	32.38	1174.6	487.4	475.5	69.05	9.93	51.65	13.715	50.785	14.99	1054.18	1371.04	2425.22	4.97583	0.484327	0.0141317	0.032511	0.0249974	0.0483814	0.0450203
1393	Odonata	Aseshnidae	Anax parthenope julius	32.38	1232.1	413	421	70.77	10.08	50.535	12.79	47.4	15.92	1014.61	1305.34	2319.95	5.61731	0.531089	0.0151302	0.0345958	0.0268905	0.0543075	0.0465159
1394	Odonata	Aseshnidae	Anax parthenope julius	30.84	1140.2	434	450.6	72.27	10.13	49.51	12.215	49.31	14.885	1023.24	1277.3	2300.54	5.30078	0.495623	0.0146778	0.0329999	0.0264361	0.0558347	0.0460052
1395	Odonata	Aseshnidae	Anax parthenope julius	30.3267	1238.1	415.4	415.6	71.18	10.22	50.505	12.985	49.375	16.465	1046.55	1345.2	2391.75	5.7577	0.517654	0.0147117	0.0336216	0.0261572	0.0536539	0.0432822
1396	Odonata	Aseshnidae	Anax parthenope julius	32.69	1056.7	408.1	518.4	73.02	10.88	51.7077	12.1519	47.5427	15.7649	1039.26	1288.82	2328.08	5.70468	0.453893	0.013963	0.031279	0.0252222	0.0517341	0.043371
1397	Odonata	Aseshnidae	Anax parthenope julius	32.4633	819.3	387.1	194.1	66.92	9.72	52.4083	12.245	49.8975	15.8318	1062.88	1349.75	2412.63	6.23257	0.339588	0.011864	0.0269301	0.0212064	0.0446027	0.0362335
1398	Odonata	Aseshnidae	Anax parthenope julius	31.61	810	381.9	196.1	67.74	9.98	51.5221	12.1745	49.466	15.9614	1039.58	1348.88	2388.46	6.25414	0.339131	0.0119159	0.027377	0.0210994	0.045373	0.0360466
1399	Odonata	Aseshnidae	Anax parthenope julius	31.4	840.3	387.9	218.3	68.09	9.96	51.8648	11.838	50.1558	15.7305	1055.46	1330.83	2386.29	6.15183	0.352136	0.0121477	0.0274646	0.0217819	0.0472134	0.0367411
1400	Odonata	Aseshnidae	Anax parthenope julius	33.68	797.5	392.9	157.6	67.38	9.87	54.1997	12.6294	52.1616	15.9777	1163.58	1441.95	2605.54	6.63155	0.306079	0.0108385	0.0242699	0.0195846	0.041256	0.0338845
1401	Odonata	Aseshnidae	Anax parthenope julius	35.7967	952	489.9	191.3	69.09	9.76	54.2611	12.699	51.3781	16.0308	1124.04	1423	2547.04	5.19909	0.373768	0.0121139	0.0274497	0.0216827	0.0447776	0.0374614
1402	Odonata	Aseshnidae	Anax parthenope julius	28.4067	1210.2	510.2	381	73.17	10.02	51.4393	12.3681	49.4101	16.0449	1054	1338.68	2392.68	4.68968	0.505794	0.0145393	0.0330057	0.0259868	0.0546802	0.0438809
1403	Odonata	Aseshnidae	Anax parthenope julius	29.72	851.1	390.6	205.3	69.34	9.35	51.744	11.8011	47.5047	14.5454	1001.67	1218.68	2220.35	5.68447	0.383317	0.0131392	0.0291249	0.0239387	0.0477756	0.0422211
1404	Odonata	Aseshnidae	Anax parthenope julius	29.2867	850	353.5	158.2	69.87	9.16	55.1574	13.3295	53.2994	16.6531	1229.11	1565.01	2794.12	7.90415	0.304211	0.0104343	0.0237202	0.0186292	0.0396546	0.0328468
1405	Odonata	Aseshnidae	Anax parthenope julius	29.65	1104.3	454.7	288.2	70.49	9.73	55.8866	13.699	53.3915	17.5264	1256.15	1591.43	2847.58	6.26256	0.387802	0.0116699	0.0264547	0.0208812	0.0434056	0.0355122
1406	Odonata	Aseshnidae	Anax parthenope julius	29.2733	942.4	427.1	253	69.98	9.96	54.8021	13.8874	52.4533	17.2474	1227.27	1525.26	2752.52	6.44468	0.342377	0.0111529	0.0250137	0.0201268	0.0403366	0.033933
1407	Odonata	Aseshnidae	Anax parthenope julius	28.3067	829.8	372.4	226.6	70.08	9.32	54.626	13.2379	51.5615	17.7128	1215	1530.85	2745.85	7.37338	0.302202	0.0104908	0.0237089	0.0188172	0.0398354	0.0315409
1408	Neuroptera	Chysopidae	Chrysoperla sinica	26.21	11.6	3.9	4.3	10.42	1.8	12.865	4.29	11.6	3.93	80.1	66.35	146.45	37.5513	0.0792079	0.0232562	0.0425203	0.051332	0.0617109	0.07471
1409	Neuroptera	Chysopidae	Chrysoperla sinica	28.8367	8.5	2.5	5.2	10.93	1.54	13.31	4.54	11.825	4.09	87.93	68.69	156.62	62.648	0.0542715	0.018615	0.0331568	0.042444	0.0482476	0.0602816
1410	Neuroptera	Chysopidae	Chrysoperla sinica	28.6633	11.1	3.9	5	11.31	1.75	13.975	4.725	12.815	4.395	98.22	79.99	178.21	45.6949	0.0622861	0.0186952	0.0339204	0.041651	0.0504554	0.059154
1411	Neuroptera	Chysopidae	Chrysoperla sinica	25.52	7	2.6	2.5	10.39	1.85	13.37	4.565	12.35	4.455	92.53	74.82	167.35	64.3654	0.0418285	0.0158097	0.0285934	0.0353616	0.0433488	0.0480877
1412	Neuroptera	Chysopidae	Chrysoperla sinica	28.405	10.3	3.6	4.7	11.11	1.98	13.42	4.72	12.63	4.13	94.22	72.9	167.12	46.4222	0.0616324	0.0192039	0.0340624	0.0440242	0.0506669	0.0615269
1413	Neuroptera	Chysopidae	Chrysoperla sinica	27.07	7.3	2.1	3	10.42	1.81	12.82	4.535	11.91	4.1	85.67	69.09	154.76	73.6952	0.0471698	0.0174583	0.0315379	0.0391063	0.0464725	0.0553307
1414	Neuroptera	Chysopidae	Chrysoperla sinica	30.5333	11.8	5	3.5	11.35	1.81	12.875	4.64	11.99	4.23	88.72	71.05	159.77	31.954	0.0738562	0.0215004	0.0387186	0.0483478	0.0575011	0.0677301
1415	Neuroptera	Chysopidae	Chrysoperla sinica	26.6133	10.2	3.3	6	10.93	1.8	12.145	4.35	11.205	3.775	77.17	63.2	140.37	42.5364	0.0726651	0.0227523	0.0413858	0.0505339	0.0604524	0.0755042
1416	Neuroptera	Chysopidae	Chrysoperla sinica	27.7367	8.7	3.2	3.5	10.8	1.78	12.49	3.955	12.095	4.22	70.01	70.77	140.78	43.9937	0.0617986	0.0209517	0.0421308	0.0416783	0.0597105	0.0577885
1417	Neuroptera	Chysopidae	Chrysoperla sinica	29.3867	10.6	3.5	5.9	11.22	1.55	13.205	4.755	11.945	4.58	91.48	73.17	164.65	47.0429	0.064379	0.0197738	0.0355899	0.0444959	0.0518518	0.0595116
1418	Neuroptera	Chysopidae	Chrysoperla sinica	26.555	7.6	3.7	3.9	11.14	1.9	13.415	4.825	12.18	4.41	92.96	73.68	166.64	45.0378	0.0456073	0.0165435	0.0296559	0.037416	0.0425911	0.051324
1419	Neuroptera	Chysopidae	Chrysoperla sinica	25.8333	9.5	3.4	3.5	10.91	2.14	13.425	4.9	12.035	4.275	92.25	70.78	163.03	47.95	0.0582715	0.0189058	0.0334115	0.0435463	0.0468545	0.0599073
1420	Neuroptera	Chysopidae	Chrysoperla sinica	26.4733	8.9	3.3	4.6	10.53	1.5	13.01	4.645	11.44	4.04	82.21	65.16	147.37	44.6576	0.0603922	0.0202435	0.0362886	0.045784	0.0493665	0.0645487
1421	Neuroptera	Chysopidae	Chrysoperla sinica	27.49	9.7	3	4.4	10.71	1.86	12.67	4.96	11.78	4.19	88.11	69.68	157.79	52.5967	0.0614741	0.0197381	0.0353477	0.0446969	0.0495596	0.0630996
1422	Neuroptera	Chysopidae	Chrysopa phyllochroma	27.01	6.7	3.9	4.3	12.2	2.17	13.465	5.01	12.32	4.545	96.79	74.37	171.16	43.8872	0.0391447	0.0151229	0.0267428	0.0348048	0.0383701	0.0462267
1423	Neuroptera	Chysopidae	Chrysopa phyllochroma	28.5133	11.1	4	5.6	12.74	2.25	13.845	5.65	12.735	4.925	107.94	85.16	193.1	48.275	0.0574832	0.0172536	0.0308659	0.0391224	0.0425912	0.0531198
1424	Neuroptera	Chysopidae	Chrysopa phyllochroma	28.5133	9.4	3.5	4.3	13.53	2.17	13.82	5.985	12.705	4.995	111.68	89.32	201	57.4286	0.0467662	0.0152534	0.0274529	0.0343254	0.0370674	0.0483119
1425	Neuroptera	Chysopidae	Chrysopa phyllochroma	21.4333	12.6	3.9	6.6	12.57	2.34	17.36	6.24	14.55	4.955	149.54	97.67	247.21	63.3872	0.0509688	0.0143588	0.0237371	0.0363433	0.0327681	0.0492355
1426	Neuroptera	Chysopidae	Chrysopa phyllochroma	20.6867	13.9	4.8	4.8	11.39	2.3	15.5	6.205	13.855	5.29	135.66	101.56	237.22	49.4208	0.0585954	0.0157165	0.0274825	0.03671	0.0387645	0.0508681
1427	Neuroptera	Chysopidae	Chrysopa phyllochroma	24.8933	18.2	4.7	8.6	12.36	2.69	15.06	6.29	13.565	5.83	128.5	98.65	227.15	48.3298	0.0801233	0.0187812	0.0331996	0.0432453	0.045036	0.0539445
1428	Neuroptera	Chysopidae	Chrysopa phyllochroma	23.4567	11.1	4.3	5	13.57	2.32	14.875	6.475	13.445	5.475	128.29	97.81	226.1	52.5814	0.0490933	0.0147354	0.0259698	0.0340626	0.0345911	0.0452602
1429	Neuroptera	Chysopidae	Chrysopa phyllochroma	23.83	18.6	5	7.5	13.17	2.39	16.225	6.235	14.37	5.445	143.79	107.51	251.3	50.26	0.0740151	0.0171618	0.0299935	0.0401151	0.042632	0.0551191
1430	Neuroptera	Chysopidae	Chrysopa phyllochroma	23.99	16.1	4.6	6.5	13.42	2.48	15.405	5.975	13.975	4.99	128.81	96.79	225.6	49.0435	0.0713652	0.0177858	0.0311504	0.0414555	0.0435927	0.0575388
1431	Neuroptera	Chysopidae	Chrysopa phyllochroma	22.75	17.7	5.8	8.6	14.42	2.41	17.9841	5.74875	15.8083	5.1972	170.607	163.734	334.341	57.645	0.05294	0.0125834	0.0246598	0.025695	0.0406934	0.0512073
1432	Neuroptera	Chysopidae	Chrysopa phyllochroma	20.05	17.1	5.9	9	14.65	2.39	17.0841	5.64607	15.3036	5.00093	144.34	112.495	256.835	43.5313	0.0665798	0.0161007	0.0286492	0.0367591	0.0428705	0.0540324
1433	Neuroptera	Chysopidae	Chrysopa phyllochroma	20.18	17.1	6.5	7.3	14.35	2.451	17.7284	5.8697	15.5415	5.47656	160.012	125.171	285.184	43.8744	0.0599614	0.0145002	0.0258431	0.0330365	0.0397386	0.0485844
1434	Neuroptera	Chysopidae	Chrysopa phyllochroma	21.07	12.9	4.4	6.7	11.55	1.86	15.5169	5.88553	13.7958	4.6185	174.37	131.527	305.897	69.522	0.0421711	0.0117414	0.0205979	0.0273074	0.0393283	0.0563697
1435	Neuroptera	Chysopidae	Chrysopa phyllochroma	23.92	16.7	4.3	8.8	12.88	2.29	16.806	5.69991	15.8532	5.02085	156.926	115.856	272.782	63.4377	0.061221	0.014981	0.0260414	0.0352726	0.0426605	0.0513409
1436	Neuroptera	Chysopidae	Chrysopa phyllochroma	20.09	13.3	4.7	5.5	11.46	2.361	14.875	5.43107	13.5792	4.86905	181.335	143.338	324.673	69.0793	0.0409643	0.0112326	0.0201115	0.0254428	0.0451423	0.0551581
1437	Neuroptera	Chysopidae	Chrysopa phyllochroma	19.88	15.5	5.6	5.4	12.61	2.23	15.1377	5.61383	13.7898	5.078	129.057	100.777	229.835	41.0419	0.0674398	0.0171297	0.0305058	0.0390664	0.0463283	0.0562233
1438	Neuroptera	Chysopidae	Chrysopa pallens	27.01	36.8	11.7	18.2	15.28	2.83	20.545	7.355	18.65	6.13	216.71	163.03	379.74	32.4564	0.0969084	0.0159749	0.0279927	0.0372097	0.0401453	0.0530621
1439	Neuroptera	Chysopidae	Chrysopa pallens	28.5133	24.6	8.4	10.6	15.43	2.79	18.845	6.51	16.945	5.945	178.1	144.49	322.59	38.4036	0.0762578	0.0153751	0.0278486	0.0343265	0.0404288	0.049235
1440	Neuroptera	Chysopidae	Chrysopa pallens	28.5133	25.4	9.2	10.4	17.74	2.57	19.585	7.18	17.59	6.295	206.65	154.04	360.69	39.2054	0.0704206	0.0139728	0.0243883	0.0327177	0.0358401	0.0455151
1441	Neuroptera	Chysopidae	Chrysopa pallens	21.4333	23.9	8.7	9.7	17.24	2.88	17.925	6.73	16.15	5.88	175.08	132.64	307.72	35.3701	0.077668	0.015887	0.027923	0.0368574	0.0405252	0.0514813
1442	Neuroptera	Chysopidae	Chrysopa pallens	20.6867	21	7.2	10.2	14.59	2.27	18.58	6.3	16.75	5.77	165.22	128.56	293.78	40.8028	0.0714821	0.0155987	0.0277362	0.0356454	0.0391492	0.0474154
1443	Neuroptera	Chysopidae	Chrysopa pallens	24.8933	19.9	7.5	7.6	15.76	2.58	19.415	6.725	17.59	5.92	183.1	141.3	324.4	43.2533	0.061344	0.0137514	0.0243634	0.0315707	0.0341662	0.042839
1444	Neuroptera	Chysopidae	Chrysopa pallens	23.4567	21.9	8.1	7.7	17	2.8	19.755	7.375	17.92	7.49	203.62	161.87	365.49	45.1222	0.0599196	0.012804	0.0229827	0.0289105	0.0321206	0.034866
1445	Neuroptera	Chysopidae	Chrysopa pallens	23.83	22.6	7.6	8.5	15.73	2.46	19.68	7.48	17.69	6.87	198.33	136.88	335.21	44.1066	0.0674204	0.014182	0.0239699	0.0347308	0.0322944	0.0391174
1446	Neuroptera	Chysopidae	Chrysopa pallens	23.99	20.6	8.8	10.3	15.37	2.36	17.9081	6.25272	16.3217	5.55806	134.194	97.3626	231.556	26.3132	0.0889632	0.0196009	0.0338222	0.0466167	0.0405336	0.0500317
1447	Neuroptera	Chysopidae	Chrysopa pallens	22.75	20.5	7.5	9.6	14.98	2.01	16.9133	6.61683	16.2537	6.024	147.043	162.978	310.021	41.3361	0.0661247	0.0146045	0.0307916	0.0277811	0.0404575	0.0462423
1448	Neuroptera	Chysopidae	Chrysopa pallens	20.05	33.2	9.2	10.7	15.45	2.27	17.5405	6.53792	17.7324	5.84061	156.201	131.106	287.308	31.2291	0.115556	0.020055	0.036888	0.0439486	0.0502444	0.0556344
1449	Neuroptera	Chysopidae	Chrysopa pallens	20.18	19.2	7.3	8.9	14.89	2.16	16.0825	6.15504	16.243	5.18125	144.731	123.103	267.835	36.6897	0.071686	0.01636	0.0302753	0.0355943	0.0442657	0.0520655
1450	Neuroptera	Chysopidae	Chrysopa pallens	21.07	27.5	7.8	8.4	17.33	2.51	18.134	6.83462	17.4914	5.97906	194.957	156.353	351.311	45.0398	0.0782783	0.0149271	0.0268984	0.0335397	0.0423116	0.0501427
1451	Neuroptera	Chysopidae	Chrysopa pallens	23.92	31.4	8.9	10.3	15.28	2.37	20.5691	6.82241	19.4691	5.87351	206.811	154.778	361.589	40.628	0.086839	0.0154971	0.0270952	0.0362038	0.0399311	0.0490028
1452	Neuroptera	Chysopidae	Chrysopa pallens	20.09	50.9	11.76	19.6	17.18	2.39	19.4392	6.44364	18.4718	6.03924	209.547	167.177	376.724	32.0343	0.135112	0.0189381	0.0340469	0.0426759	0.0569573	0.063954
1453	Neuroptera	Chysopidae	Chrysopa pallens	19.88	26.6	8.8	10.8	14.86	2.75	17.2455	5.89272	17.4605	6.16896	149.628	119.349	268.977	30.5655	0.0988933	0.0191746	0.0344689	0.0432139	0.0507515	0.0478821
1454	Neuroptera	Chysopidae	Chrysopa pallens	20.08	22.1	9	9.4	14.56	2.16	17.6579	5.93398	16.5338	5.47116	157.945	126.723	284.668	31.6298	0.0776343	0.0165142	0.0297639	0.0370973	0.0448653	0.051969
1455	Neuroptera	Chysopidae	Chrysopa pallens	19.17	16.5	4.9	8.6	13.85	2.37	16.4822	5.76797	15.6212	5.19426	143.711	110.673	254.384	51.9151	0.0648626	0.0159681	0.0282652	0.0367029	0.0427272	0.0500616
1456	Neuroptera	Chysopidae	Chrysopa pallens	20.08	21.9	7.3	10.6	15.85	2.17	17.8973	6.0726	15.9187	5.47259	167.622	131.827	299.449	41.0204	0.0731344	0.0156279	0.0279185	0.0354991	0.0430586	0.0537183
1457	Neuroptera	Chysopidae	Chrysopa pallens	22.18	28.7	8.9	10.7	14.36	1.95	17.1764	6.15168	16.5218	5.47978	143.89	113.283	257.173	28.8958	0.111598	0.0208313	0.0372316	0.0472907	0.0507009	0.0591725
1458	Neuroptera	Chysopidae	Chrysopa pallens	24.07	19.3	7.9	8.3	15.28	2.19	19.0001	6.19715	17.2943	5.91996	121.238	91.0021	212.24	26.8659	0.0909346	0.0206991	0.0362359	0.0482755	0.0373105	0.0429097
